# Supplementary material for: Effect of acetazolamide on visuomotor performance at high altitude in healthy people 40 years of age or older—RCT
Source: PLoS One. 2023 Jan 20;18(1):e0280585. doi: 10.1371/journal.pone.0280585 (PMC9858039; doi:10.1371/journal.pone.0280585)
Supplement: S1 Dataset — (ZIP) [file pone.0280585.s002.zip]

Archive with 1 entries (1 files):
- DataSet.csv
