# Supplementary material for: Effect of acetazolamide on visuomotor performance at high altitude in healthy people 40 years of age or older—RCT
Source: PLoS One. 2023 Jan 20;18(1):e0280585. doi: 10.1371/journal.pone.0280585 (PMC9858039; doi:10.1371/journal.pone.0280585)
Supplement: S1 Dataset — (ZIP) [file pone.0280585.s002.zip › DataSet.csv]

ID	Location	Code	Trajectory Number	Trajectory Validity	Rotation Code	Included Trajectory Number	Target Index	Onset Time [ms]	Movement Time [ms]	Target Direction [degree]	Linear Error [cm]	Directional Error Peak Vel [degree]	Onset T [s]	Return T [s]	Abs Directional Error Peak Vel [degree]	Cycle Number	Directional Error Peak Vel NO FB [degree]	Medication Number	gender	age	CodeBlock	test	LLS_Score	AMS_score	ARAHE Total	Val1	Val0	BMI_bl	Breathing_Frequency	SpO2	sBP_mean	dBP_mean	MAP	HR_mean	Sleep_awakenings	Sleep_waketime_dur	KSS	VAS_sleep_quality	tHb	pH	pCO2_kPa	pO2_kPa	Hct	fMetHb	Lac	FEV1_Pos_perc	BlockNumber	SumVal1	Altitude
1	1	12	39	1	1	3	2	336	294	45	0.323975	-8.380365	0.336	1.08	8.380365	10	-9.352157	2	1	54.27	4	0	1	0	0	32	12	31.18543388	18	96	124.5	85	98.16666667	95.5												102.184	127	102	0
1	1	8	41	1	1	3	4	336	366	135	0.483096	-2.326475	0.336	1.176	2.326475	11	0.148738	2	1	54.27	3	0	1	0	0	39	5	31.18543388	18	96	124.5	85	98.16666667	95.5												102.184	85	108	0
1	1	7	16	1	1	3	4	552	324	135	1.16328	-5.203709	0.552	1.17	5.203709	4	5.390376	2	1	54.27	3	0	1	0	0	32	12	31.18543388	18	96	124.5	85	98.16666667	95.5												102.184	16	108	0
1	1	1	33	1	1	3	2	324	294	45	1.139334	8.189888	0.324	1.134	8.189888	9	7.456424	2	1	54.27	1	0	1	0	0	39	5	31.18543388	18	96	124.5	85	98.16666667	95.5												102.184	33	112	0
1	1	6	37	1	1	3	3	564	336	90	0.214879	-6.796289	0.564	1.398	6.796289	10	0.833071	2	1	54.27	2	0	1	0	0	38	6	31.18543388	18	96	124.5	85	98.16666667	95.5												102.184	125	118	0
1	1	16	30	1	1	3	4	246	318	135	1.299477	-17.19271	0.246	1.098	17.19271	8	-18.689741	2	1	54.27	6	0	1	0	0	20	24	31.18543388	18	96	124.5	85	98.16666667	95.5												102.184	30	85	0
1	1	16	11	0	1	3	3	378	234	90	1.930025	-31.792367	0.378	2.01	31.792367	3	-39.454335	2	1	54.27	6	0	1	0	0	20	24	31.18543388	18	96	124.5	85	98.16666667	95.5												102.184	11	85	0
1	1	1	14	1	1	3	4	372	324	135	1.448596	0.873013	0.372	1.116	0.873013	4	4.563821	2	1	54.27	1	0	1	0	0	39	5	31.18543388	18	96	124.5	85	98.16666667	95.5												102.184	14	112	0
1	1	12	8	1	1	3	4	282	402	135	1.426272	-14.546121	0.282	1.026	14.546121	2	-16.652246	2	1	54.27	4	0	1	0	0	32	12	31.18543388	18	96	124.5	85	98.16666667	95.5												102.184	96	102	0
1	1	3	39	1	1	3	1	288	324	0	0.273367	-0.728218	0.288	1.05	0.728218	10	3.754094	2	1	54.27	1	0	1	0	0	36	8	31.18543388	18	96	124.5	85	98.16666667	95.5												102.184	127	112	0
1	1	10	4	0	1	3	4	594	348	135	1.872283	-38.191317	0.594	2.004	38.191317	1	-22.545877	2	1	54.27	4	0	1	0	0	38	6	31.18543388	18	96	124.5	85	98.16666667	95.5												102.184	4	102	0
1	1	2	8	1	1	3	4	240	276	135	0.485555	7.40172	0.24	1.074	7.40172	2	8.653074	2	1	54.27	1	0	1	0	0	37	7	31.18543388	18	96	124.5	85	98.16666667	95.5												102.184	52	112	0
1	1	10	36	1	1	3	2	354	216	45	1.074558	-18.368566	0.354	1.2	18.368566	9	-22.010402	2	1	54.27	4	0	1	0	0	38	6	31.18543388	18	96	124.5	85	98.16666667	95.5												102.184	36	102	0
1	1	18	19	1	1	3	3	324	396	90	1.49691	-7.922126	0.324	1.14	7.922126	5	-4.605961	2	1	54.27	6	0	1	0	0	36	8	31.18543388	18	96	124.5	85	98.16666667	95.5												102.184	107	85	0
1	1	14	42	0	1	3	2	456	156	45	1.154014	-22.274645	0.456	1.068	22.274645	11	-7.560635	2	1	54.27	5	0	1	0	0	23	21	31.18543388	18	96	124.5	85	98.16666667	95.5												102.184	86	84	0
1	1	3	23	1	1	3	2	306	216	45	0.984774	-1.300442	0.306	1.098	1.300442	6	-2.936099	2	1	54.27	1	0	1	0	0	36	8	31.18543388	18	96	124.5	85	98.16666667	95.5												102.184	111	112	0
1	1	9	43	0	1	3	1	1002	636	0	4.079037	39.852963	1.002	1.998	39.852963	11	36.899637	2	1	54.27	3	0	1	0	0	37	7	31.18543388	18	96	124.5	85	98.16666667	95.5												102.184	131	108	0
1	1	18	12	1	1	3	2	378	426	45	0.944773	-3.279274	0.378	1.224	3.279274	3	7.232694	2	1	54.27	6	0	1	0	0	36	8	31.18543388	18	96	124.5	85	98.16666667	95.5												102.184	100	85	0
1	1	16	36	0	1	3	1	936	72	0	1.687728	-14.845786	0.936	1.584	14.845786	9	-1.708337	2	1	54.27	6	0	1	0	0	20	24	31.18543388	18	96	124.5	85	98.16666667	95.5												102.184	36	85	0
1	1	14	29	1	1	3	1	474	234	0	2.083619	14.774234	0.474	1.392	14.774234	8	13.650891	2	1	54.27	5	0	1	0	0	23	21	31.18543388	18	96	124.5	85	98.16666667	95.5												102.184	73	84	0
1	1	5	36	1	1	3	3	402	306	90	0.853199	-7.611762	0.402	1.224	7.611762	9	-9.369806	2	1	54.27	2	0	1	0	0	40	4	31.18543388	18	96	124.5	85	98.16666667	95.5												102.184	80	118	0
1	1	11	23	1	1	3	3	294	318	90	0.497526	-1.862696	0.294	1.17	1.862696	6	-3.708529	2	1	54.27	4	0	1	0	0	32	12	31.18543388	18	96	124.5	85	98.16666667	95.5												102.184	67	102	0
1	1	13	5	1	1	3	1	426	300	0	1.27299	-14.457056	0.426	1.164	14.457056	2	-12.077221	2	1	54.27	5	0	1	0	0	28	16	31.18543388	18	96	124.5	85	98.16666667	95.5												102.184	5	84	0
1	1	11	28	1	1	3	3	288	348	90	0.741617	-11.544371	0.288	1.116	11.544371	7	-16.986903	2	1	54.27	4	0	1	0	0	32	12	31.18543388	18	96	124.5	85	98.16666667	95.5												102.184	72	102	0
1	1	16	37	1	1	3	3	636	396	90	1.807293	-10.701275	0.636	1.398	10.701275	10	-12.856548	2	1	54.27	6	0	1	0	0	20	24	31.18543388	18	96	124.5	85	98.16666667	95.5												102.184	37	85	0
1	1	13	44	0	1	3	3	1002	0	90	4.881431	-87.874425	1.002	1.002	87.874425	11	-90	2	1	54.27	5	0	1	0	0	28	16	31.18543388	18	96	124.5	85	98.16666667	95.5												102.184	44	84	0
1	1	7	32	1	1	3	2	258	246	45	0.86963	-12.435081	0.258	0.93	12.435081	8	-11.222902	2	1	54.27	3	0	1	0	0	32	12	31.18543388	18	96	124.5	85	98.16666667	95.5												102.184	32	108	0
1	1	17	5	1	1	3	1	444	258	0	2.12183	-22.382849	0.444	0.948	22.382849	2	-21.214467	2	1	54.27	6	0	1	0	0	29	15	31.18543388	18	96	124.5	85	98.16666667	95.5												102.184	49	85	0
1	1	7	34	1	1	3	3	444	210	90	1.174523	-13.927425	0.444	1.284	13.927425	9	-17.886988	2	1	54.27	3	0	1	0	0	32	12	31.18543388	18	96	124.5	85	98.16666667	95.5												102.184	34	108	0
1	1	16	3	0	1	3	3	756	366	90	3.264092	-46.108968	0.756	2.01	46.108968	1	-22.254173	2	1	54.27	6	0	1	0	0	20	24	31.18543388	18	96	124.5	85	98.16666667	95.5												102.184	3	85	0
1	1	1	20	1	1	3	2	372	192	45	0.645057	-6.189946	0.372	1.116	6.189946	5	-7.865886	2	1	54.27	1	0	1	0	0	39	5	31.18543388	18	96	124.5	85	98.16666667	95.5												102.184	20	112	0
1	1	11	18	1	1	3	3	408	216	90	1.38601	14.362483	0.408	1.206	14.362483	5	5.739889	2	1	54.27	4	0	1	0	0	32	12	31.18543388	18	96	124.5	85	98.16666667	95.5												102.184	62	102	0
1	1	17	42	1	1	3	4	456	240	135	1.542237	-12.026551	0.456	1.212	12.026551	11	-17.267518	2	1	54.27	6	0	1	0	0	29	15	31.18543388	18	96	124.5	85	98.16666667	95.5												102.184	86	85	0
1	1	13	7	0	1	3	4	618	162	135	1.828218	-40.878798	0.618	1.206	40.878798	2	-24.412246	2	1	54.27	5	0	1	0	0	28	16	31.18543388	18	96	124.5	85	98.16666667	95.5												102.184	7	84	0
1	1	7	1	1	1	3	4	414	228	135	1.88349	-16.990893	0.414	1.482	16.990893	1	-12.420672	2	1	54.27	3	0	1	0	0	32	12	31.18543388	18	96	124.5	85	98.16666667	95.5												102.184	1	108	0
1	1	7	31	1	1	3	3	384	282	90	1.187309	-10.004262	0.384	1.182	10.004262	8	-10.299824	2	1	54.27	3	0	1	0	0	32	12	31.18543388	18	96	124.5	85	98.16666667	95.5												102.184	31	108	0
1	1	4	44	0	1	3	1	396	372	0	0.224583	0.239866	0.396	0.996	0.239866	11	2.59097	2	1	54.27	2	0	1	0	0	40	4	31.18543388	18	96	124.5	85	98.16666667	95.5												102.184	44	118	0
1	1	13	36	1	1	3	3	486	264	90	1.421807	-1.072279	0.486	1.41	1.072279	9	-3.073041	2	1	54.27	5	0	1	0	0	28	16	31.18543388	18	96	124.5	85	98.16666667	95.5												102.184	36	84	0
1	1	17	31	1	1	3	2	624	252	45	1.39509	-17.623506	0.624	1.506	17.623506	8	-21.03399	2	1	54.27	6	0	1	0	0	29	15	31.18543388	18	96	124.5	85	98.16666667	95.5												102.184	75	85	0
1	1	2	7	1	1	3	3	282	228	90	1.199765	-6.248303	0.282	1.05	6.248303	2	-7.850364	2	1	54.27	1	0	1	0	0	37	7	31.18543388	18	96	124.5	85	98.16666667	95.5												102.184	51	112	0
1	1	8	2	1	1	3	2	228	276	45	1.560209	-18.536215	0.228	1.074	18.536215	1	-14.815529	2	1	54.27	3	0	1	0	0	39	5	31.18543388	18	96	124.5	85	98.16666667	95.5												102.184	46	108	0
1	1	4	36	1	1	3	4	552	264	135	0.771988	-3.052279	0.552	1.272	3.052279	9	-3.280973	2	1	54.27	2	0	1	0	0	40	4	31.18543388	18	96	124.5	85	98.16666667	95.5												102.184	36	118	0
1	1	13	11	1	1	3	3	666	396	90	1.606607	-21.192268	0.666	1.518	21.192268	3	-24.90607	2	1	54.27	5	0	1	0	0	28	16	31.18543388	18	96	124.5	85	98.16666667	95.5												102.184	11	84	0
1	1	18	34	0	1	3	3	467	354	90	2.439746	-18.659231	0.467	1.307	18.659231	9	-2.894857	2	1	54.27	6	0	1	0	0	36	8	31.18543388	18	96	124.5	85	98.16666667	95.5												102.184	122	85	0
1	1	3	19	1	1	3	4	450	246	135	0.672558	0.523247	0.45	1.038	0.523247	5	0.53869	2	1	54.27	1	0	1	0	0	36	8	31.18543388	18	96	124.5	85	98.16666667	95.5												102.184	107	112	0
1	1	18	40	1	1	3	3	318	288	90	0.744132	-6.171371	0.318	1.17	6.171371	10	-0.682727	2	1	54.27	6	0	1	0	0	36	8	31.18543388	18	96	124.5	85	98.16666667	95.5												102.184	128	85	0
1	1	2	13	1	1	3	2	300	348	45	1.341979	-0.826116	0.3	1.044	0.826116	4	4.894888	2	1	54.27	1	0	1	0	0	37	7	31.18543388	18	96	124.5	85	98.16666667	95.5												102.184	57	112	0
1	1	4	35	1	1	3	2	306	270	45	0.22487	2.686136	0.306	1.14	2.686136	9	6.615188	2	1	54.27	2	0	1	0	0	40	4	31.18543388	18	96	124.5	85	98.16666667	95.5												102.184	35	118	0
1	1	4	43	1	1	3	4	438	276	135	0.62764	6.326193	0.438	1.098	6.326193	11	1.154867	2	1	54.27	2	0	1	0	0	40	4	31.18543388	18	96	124.5	85	98.16666667	95.5												102.184	43	118	0
1	1	3	26	1	1	3	3	372	216	90	0.581021	-0.006281	0.372	0.984	0.006281	7	-2.347746	2	1	54.27	1	0	1	0	0	36	8	31.18543388	18	96	124.5	85	98.16666667	95.5												102.184	114	112	0
1	1	9	44	1	1	3	2	282	174	45	0.945988	-5.490177	0.282	0.882	5.490177	11	-11.258611	2	1	54.27	3	0	1	0	0	37	7	31.18543388	18	96	124.5	85	98.16666667	95.5												102.184	132	108	0
1	1	6	16	0	1	3	1	420	264	0	0.368387	-5.582719	0.42	1.26	5.582719	4	-2.381392	2	1	54.27	2	0	1	0	0	38	6	31.18543388	18	96	124.5	85	98.16666667	95.5												102.184	104	118	0
1	1	4	20	1	1	3	1	438	228	0	0.796538	-2.296007	0.438	1.206	2.296007	5	2.874732	2	1	54.27	2	0	1	0	0	40	4	31.18543388	18	96	124.5	85	98.16666667	95.5												102.184	20	118	0
1	1	1	25	1	1	3	1	396	168	0	0.263301	2.847407	0.396	0.984	2.847407	7	4.63393	2	1	54.27	1	0	1	0	0	39	5	31.18543388	18	96	124.5	85	98.16666667	95.5												102.184	25	112	0
1	1	8	32	1	1	3	1	216	372	0	0.488122	-0.727969	0.216	1.14	0.727969	8	-2.16789	2	1	54.27	3	0	1	0	0	39	5	31.18543388	18	96	124.5	85	98.16666667	95.5												102.184	76	108	0
1	1	1	23	1	1	3	3	534	198	90	0.78969	2.255209	0.534	1.242	2.255209	6	0.045648	2	1	54.27	1	0	1	0	0	39	5	31.18543388	18	96	124.5	85	98.16666667	95.5												102.184	23	112	0
1	1	14	3	1	1	3	1	732	240	0	2.285719	-24.27779	0.732	1.896	24.27779	1	-18.164006	2	1	54.27	5	0	1	0	0	23	21	31.18543388	18	96	124.5	85	98.16666667	95.5												102.184	47	84	0
1	1	9	39	1	1	3	4	276	276	135	0.224009	-5.745036	0.276	1.158	5.745036	10	-6.763208	2	1	54.27	3	0	1	0	0	37	7	31.18543388	18	96	124.5	85	98.16666667	95.5												102.184	127	108	0
1	1	1	10	1	1	3	2	354	228	45	0.653018	-11.441113	0.354	1.164	11.441113	3	-4.842213	2	1	54.27	1	0	1	0	0	39	5	31.18543388	18	96	124.5	85	98.16666667	95.5												102.184	10	112	0
1	1	5	26	1	1	3	3	390	240	90	1.571068	3.998485	0.39	1.248	3.998485	7	2.285781	2	1	54.27	2	0	1	0	0	40	4	31.18543388	18	96	124.5	85	98.16666667	95.5												102.184	70	118	0
1	1	7	18	1	1	3	3	390	240	90	1.387272	-7.303045	0.39	1.242	7.303045	5	-11.141027	2	1	54.27	3	0	1	0	0	32	12	31.18543388	18	96	124.5	85	98.16666667	95.5												102.184	18	108	0
1	1	4	26	1	1	3	2	546	270	45	0.946541	-7.804172	0.546	1.26	7.804172	7	-2.182882	2	1	54.27	2	0	1	0	0	40	4	31.18543388	18	96	124.5	85	98.16666667	95.5												102.184	26	118	0
1	1	17	16	0	1	3	2	516	240	45	1.07312	-28.528247	0.516	1.212	28.528247	4	-13.483471	2	1	54.27	6	0	1	0	0	29	15	31.18543388	18	96	124.5	85	98.16666667	95.5												102.184	60	85	0
1	1	8	7	1	1	3	2	306	258	45	0.910497	0.578619	0.306	1.128	0.578619	2	-8.728111	2	1	54.27	3	0	1	0	0	39	5	31.18543388	18	96	124.5	85	98.16666667	95.5												102.184	51	108	0
1	1	12	22	1	1	3	1	792	276	0	2.449484	-13.375306	0.792	1.386	13.375306	6	-7.937746	2	1	54.27	4	0	1	0	0	32	12	31.18543388	18	96	124.5	85	98.16666667	95.5												102.184	110	102	0
1	1	16	33	1	1	3	3	696	234	90	0.758634	-9.201835	0.696	1.566	9.201835	9	-10.431224	2	1	54.27	6	0	1	0	0	20	24	31.18543388	18	96	124.5	85	98.16666667	95.5												102.184	33	85	0
1	1	9	20	1	1	3	1	258	324	0	0.357152	-1.049891	0.258	1.05	1.049891	5	-3.173768	2	1	54.27	3	0	1	0	0	37	7	31.18543388	18	96	124.5	85	98.16666667	95.5												102.184	108	108	0
1	1	11	34	1	1	3	1	414	270	0	1.403955	-8.37881	0.414	0.978	8.37881	9	1.445642	2	1	54.27	4	0	1	0	0	32	12	31.18543388	18	96	124.5	85	98.16666667	95.5												102.184	78	102	0
1	1	13	17	0	1	3	2	1002	0	45	4.497346	-46.427732	1.002	1.998	46.427732	5	-45	2	1	54.27	5	0	1	0	0	28	16	31.18543388	18	96	124.5	85	98.16666667	95.5												102.184	17	84	0
1	1	8	40	1	1	3	1	252	318	0	1.111819	-1.888244	0.252	1.074	1.888244	10	-3.718778	2	1	54.27	3	0	1	0	0	39	5	31.18543388	18	96	124.5	85	98.16666667	95.5												102.184	84	108	0
1	1	14	36	0	1	3	2	696	228	45	1.85311	-4.849207	0.696	1.338	4.849207	9	-6.778506	2	1	54.27	5	0	1	0	0	23	21	31.18543388	18	96	124.5	85	98.16666667	95.5												102.184	80	84	0
1	1	18	7	1	1	3	2	408	294	45	1.660024	-29.509216	0.408	1.464	29.509216	2	-25.797859	2	1	54.27	6	0	1	0	0	36	8	31.18543388	18	96	124.5	85	98.16666667	95.5												102.184	95	85	0
1	1	9	15	1	1	3	3	366	348	90	0.215104	-0.518698	0.366	1.146	0.518698	4	0.98545	2	1	54.27	3	0	1	0	0	37	7	31.18543388	18	96	124.5	85	98.16666667	95.5												102.184	103	108	0
1	1	16	10	0	1	3	4	642	270	135	3.253359	-12.270731	0.642	2.01	12.270731	3	3.716817	2	1	54.27	6	0	1	0	0	20	24	31.18543388	18	96	124.5	85	98.16666667	95.5												102.184	10	85	0
1	1	3	32	1	1	3	2	252	216	45	0.796861	-9.162711	0.252	1.08	9.162711	8	-6.039884	2	1	54.27	1	0	1	0	0	36	8	31.18543388	18	96	124.5	85	98.16666667	95.5												102.184	120	112	0
1	1	6	38	1	1	3	1	468	294	0	0.411207	-1.051142	0.468	1.254	1.051142	10	-4.688852	2	1	54.27	2	0	1	0	0	38	6	31.18543388	18	96	124.5	85	98.16666667	95.5												102.184	126	118	0
1	1	2	38	1	1	3	1	372	318	0	0.719143	-3.950436	0.372	1.05	3.950436	10	0	2	1	54.27	1	0	1	0	0	37	7	31.18543388	18	96	124.5	85	98.16666667	95.5												102.184	82	112	0
1	1	16	26	1	1	3	4	282	330	135	2.213743	-29.244145	0.282	1.068	29.244145	7	-29.994447	2	1	54.27	6	0	1	0	0	20	24	31.18543388	18	96	124.5	85	98.16666667	95.5												102.184	26	85	0
1	1	12	44	0	1	3	3	276	546	90	1.017437	-1.783601	0.276	0.996	1.783601	11	5.075563	2	1	54.27	4	0	1	0	0	32	12	31.18543388	18	96	124.5	85	98.16666667	95.5												102.184	132	102	0
1	1	10	22	1	1	3	3	252	366	90	0.635143	-0.583306	0.252	1.032	0.583306	6	1.385015	2	1	54.27	4	0	1	0	0	38	6	31.18543388	18	96	124.5	85	98.16666667	95.5												102.184	22	102	0
1	1	15	14	1	1	3	2	390	276	45	0.32748	1.197168	0.39	1.164	1.197168	4	2.923568	2	1	54.27	5	0	1	0	0	33	11	31.18543388	18	96	124.5	85	98.16666667	95.5												102.184	102	84	0
1	1	11	44	0	1	3	2	438	402	45	1.772264	-3.805683	0.438	0.996	3.805683	11	-6.957531	2	1	54.27	4	0	1	0	0	32	12	31.18543388	18	96	124.5	85	98.16666667	95.5												102.184	88	102	0
1	1	14	27	1	1	3	4	282	396	135	2.432782	-8.645659	0.282	1.116	8.645659	7	-7.613304	2	1	54.27	5	0	1	0	0	23	21	31.18543388	18	96	124.5	85	98.16666667	95.5												102.184	71	84	0
1	1	10	43	1	1	3	3	324	294	90	2.384326	-0.266351	0.324	1.248	0.266351	11	0.045648	2	1	54.27	4	0	1	0	0	38	6	31.18543388	18	96	124.5	85	98.16666667	95.5												102.184	43	102	0
1	1	15	10	1	1	3	4	258	360	135	1.838935	-3.834277	0.258	0.99	3.834277	3	-6.446039	2	1	54.27	5	0	1	0	0	33	11	31.18543388	18	96	124.5	85	98.16666667	95.5												102.184	98	84	0
1	1	11	43	1	1	3	4	318	300	135	1.208162	-1.651148	0.318	1.05	1.651148	11	4.93351	2	1	54.27	4	0	1	0	0	32	12	31.18543388	18	96	124.5	85	98.16666667	95.5												102.184	87	102	0
1	1	14	16	1	1	3	1	324	366	0	1.959296	-15.531849	0.324	0.954	15.531849	4	-10.596772	2	1	54.27	5	0	1	0	0	23	21	31.18543388	18	96	124.5	85	98.16666667	95.5												102.184	60	84	0
1	1	4	19	1	1	3	2	372	246	45	1.10179	-15.456163	0.372	1.296	15.456163	5	-20.187933	2	1	54.27	2	0	1	0	0	40	4	31.18543388	18	96	124.5	85	98.16666667	95.5												102.184	19	118	0
1	1	5	24	1	1	3	1	516	228	0	0.338342	7.668068	0.516	1.128	7.668068	6	3.883158	2	1	54.27	2	0	1	0	0	40	4	31.18543388	18	96	124.5	85	98.16666667	95.5												102.184	68	118	0
1	1	13	19	1	1	3	3	570	354	90	2.123778	-16.874202	0.57	1.362	16.874202	5	-14.339542	2	1	54.27	5	0	1	0	0	28	16	31.18543388	18	96	124.5	85	98.16666667	95.5												102.184	19	84	0
1	1	6	35	1	1	3	1	366	264	0	0.895273	4.836204	0.366	1.146	4.836204	9	4.502082	2	1	54.27	2	0	1	0	0	38	6	31.18543388	18	96	124.5	85	98.16666667	95.5												102.184	123	118	0
1	1	1	44	0	1	3	3	294	492	90	0.367869	-12.931092	0.294	0.996	12.931092	11	-11.109232	2	1	54.27	1	0	1	0	0	39	5	31.18543388	18	96	124.5	85	98.16666667	95.5												102.184	44	112	0
1	1	4	30	1	1	3	4	654	258	135	0.602327	-8.622095	0.654	1.29	8.622095	8	-7.40913	2	1	54.27	2	0	1	0	0	40	4	31.18543388	18	96	124.5	85	98.16666667	95.5												102.184	30	118	0
1	1	3	14	1	1	3	3	324	330	90	0.681566	0.856214	0.324	1.062	0.856214	4	3.390874	2	1	54.27	1	0	1	0	0	36	8	31.18543388	18	96	124.5	85	98.16666667	95.5												102.184	102	112	0
1	1	14	21	0	1	3	3	708	738	90	0.980319	-9.401748	0.708	2.01	9.401748	6	-6.401813	2	1	54.27	5	0	1	0	0	23	21	31.18543388	18	96	124.5	85	98.16666667	95.5												102.184	65	84	0
1	1	4	34	1	1	3	1	276	312	0	0.587154	-2.273367	0.276	1.074	2.273367	9	1.116532	2	1	54.27	2	0	1	0	0	40	4	31.18543388	18	96	124.5	85	98.16666667	95.5												102.184	34	118	0
1	1	3	13	0	1	3	1	240	180	0	2.166732	26.015088	0.24	0.942	26.015088	4	26.956046	2	1	54.27	1	0	1	0	0	36	8	31.18543388	18	96	124.5	85	98.16666667	95.5												102.184	101	112	0
1	1	10	39	1	1	3	2	504	216	45	0.908674	-1.002177	0.504	1.32	1.002177	10	0.026357	2	1	54.27	4	0	1	0	0	38	6	31.18543388	18	96	124.5	85	98.16666667	95.5												102.184	39	102	0
1	1	13	34	1	1	3	4	432	264	135	0.683808	-11.409247	0.432	1.26	11.409247	9	-20.72399	2	1	54.27	5	0	1	0	0	28	16	31.18543388	18	96	124.5	85	98.16666667	95.5												102.184	34	84	0
1	1	16	14	1	1	3	3	360	216	90	1.709363	-25.619282	0.36	1.296	25.619282	4	-26.356921	2	1	54.27	6	0	1	0	0	20	24	31.18543388	18	96	124.5	85	98.16666667	95.5												102.184	14	85	0
1	1	17	36	1	1	3	1	276	372	0	2.172892	-10.312042	0.276	1.11	10.312042	9	-8.610356	2	1	54.27	6	0	1	0	0	29	15	31.18543388	18	96	124.5	85	98.16666667	95.5												102.184	80	85	0
1	1	18	9	1	1	3	1	420	300	0	0.807414	-13.11074	0.42	1.23	13.11074	3	-5.499677	2	1	54.27	6	0	1	0	0	36	8	31.18543388	18	96	124.5	85	98.16666667	95.5												102.184	97	85	0
1	1	14	14	0	1	3	2	156	1212	45	0.888365	-26.147846	0.156	1.758	26.147846	4	-69.519433	2	1	54.27	5	0	1	0	0	23	21	31.18543388	18	96	124.5	85	98.16666667	95.5												102.184	58	84	0
1	1	2	34	1	1	3	3	384	324	90	0.820956	12.472491	0.384	1.14	12.472491	9	14.462185	2	1	54.27	1	0	1	0	0	37	7	31.18543388	18	96	124.5	85	98.16666667	95.5												102.184	78	112	0
1	1	14	1	0	1	3	3	708	330	90	1.098605	-14.581393	0.708	1.434	14.581393	1	4.890175	2	1	54.27	5	0	1	0	0	23	21	31.18543388	18	96	124.5	85	98.16666667	95.5												102.184	45	84	0
1	1	15	22	0	1	3	4	744	204	135	2.702087	-34.365601	0.744	1.53	34.365601	6	-4.439974	2	1	54.27	5	0	1	0	0	33	11	31.18543388	18	96	124.5	85	98.16666667	95.5												102.184	110	84	0
1	1	12	31	1	1	3	3	348	330	90	1.008805	2.746378	0.348	1.218	2.746378	8	1.866068	2	1	54.27	4	0	1	0	0	32	12	31.18543388	18	96	124.5	85	98.16666667	95.5												102.184	119	102	0
1	1	13	6	1	1	3	2	402	228	45	0.663503	-0.555056	0.402	1.086	0.555056	2	3.372271	2	1	54.27	5	0	1	0	0	28	16	31.18543388	18	96	124.5	85	98.16666667	95.5												102.184	6	84	0
1	1	6	7	1	1	3	4	306	204	135	0.401767	2.18724	0.306	1.236	2.18724	2	2.991912	2	1	54.27	2	0	1	0	0	38	6	31.18543388	18	96	124.5	85	98.16666667	95.5												102.184	95	118	0
1	1	18	28	1	1	3	1	438	312	0	1.539539	-4.461198	0.438	1.14	4.461198	7	-7.538366	2	1	54.27	6	0	1	0	0	36	8	31.18543388	18	96	124.5	85	98.16666667	95.5												102.184	116	85	0
1	1	9	35	1	1	3	2	258	294	45	0.442319	-7.587467	0.258	1.092	7.587467	9	-7.560637	2	1	54.27	3	0	1	0	0	37	7	31.18543388	18	96	124.5	85	98.16666667	95.5												102.184	123	108	0
1	1	4	25	1	1	3	4	455	354	135	0.969265	1.027259	0.455	1.247	1.027259	7	-4.58803	2	1	54.27	2	0	1	0	0	40	4	31.18543388	18	96	124.5	85	98.16666667	95.5												102.184	25	118	0
1	1	17	30	0	1	3	1	294	234	0	2.35626	23.953748	0.294	1.998	23.953748	8	25.416068	2	1	54.27	6	0	1	0	0	29	15	31.18543388	18	96	124.5	85	98.16666667	95.5												102.184	74	85	0
1	1	14	35	0	1	3	3	684	258	90	1.244763	-12.48554	0.684	1.464	12.48554	9	4.376873	2	1	54.27	5	0	1	0	0	23	21	31.18543388	18	96	124.5	85	98.16666667	95.5												102.184	79	84	0
1	1	11	42	1	1	3	3	318	432	90	1.164693	-5.482421	0.318	1.146	5.482421	11	-4.195675	2	1	54.27	4	0	1	0	0	32	12	31.18543388	18	96	124.5	85	98.16666667	95.5												102.184	86	102	0
1	1	12	2	0	1	3	2	396	234	45	2.275114	3.804107	0.396	1.434	3.804107	1	-6.983934	2	1	54.27	4	0	1	0	0	32	12	31.18543388	18	96	124.5	85	98.16666667	95.5												102.184	90	102	0
1	1	16	1	1	1	3	2	384	216	45	3.317933	-59.792189	0.384	1.578	59.792189	1	-53.003593	2	1	54.27	6	0	1	0	0	20	24	31.18543388	18	96	124.5	85	98.16666667	95.5												102.184	1	85	0
1	1	5	34	1	1	3	4	288	396	135	0.855044	-6.671662	0.288	1.08	6.671662	9	-11.217067	2	1	54.27	2	0	1	0	0	40	4	31.18543388	18	96	124.5	85	98.16666667	95.5												102.184	78	118	0
1	1	1	38	1	1	3	1	348	216	0	0.3936	3.534733	0.348	0.996	3.534733	10	2.889451	2	1	54.27	1	0	1	0	0	39	5	31.18543388	18	96	124.5	85	98.16666667	95.5												102.184	38	112	0
1	1	5	35	1	1	3	2	384	342	45	1.041257	-4.710788	0.384	1.152	4.710788	9	-3.86919	2	1	54.27	2	0	1	0	0	40	4	31.18543388	18	96	124.5	85	98.16666667	95.5												102.184	79	118	0
1	1	8	27	1	1	3	1	354	228	0	0.245119	0.656629	0.354	1.026	0.656629	7	-0.829238	2	1	54.27	3	0	1	0	0	39	5	31.18543388	18	96	124.5	85	98.16666667	95.5												102.184	71	108	0
1	1	14	7	1	1	3	3	282	270	90	1.977442	-0.936619	0.282	1.224	0.936619	2	-6.563613	2	1	54.27	5	0	1	0	0	23	21	31.18543388	18	96	124.5	85	98.16666667	95.5												102.184	51	84	0
1	1	11	24	0	1	3	4	456	132	135	0.595496	-11.375581	0.456	1.164	11.375581	6	1.182556	2	1	54.27	4	0	1	0	0	32	12	31.18543388	18	96	124.5	85	98.16666667	95.5												102.184	68	102	0
1	1	12	21	0	1	3	3	306	1026	90	0.522569	-1.572056	0.306	1.758	1.572056	6	8.569868	2	1	54.27	4	0	1	0	0	32	12	31.18543388	18	96	124.5	85	98.16666667	95.5												102.184	109	102	0
1	1	18	4	0	1	3	1	690	312	0	1.148128	-7.229032	0.69	1.998	7.229032	1	-9.601575	2	1	54.27	6	0	1	0	0	36	8	31.18543388	18	96	124.5	85	98.16666667	95.5												102.184	92	85	0
1	1	6	13	1	1	3	2	306	342	45	0.373794	-1.153214	0.306	1.08	1.153214	4	6.113589	2	1	54.27	2	0	1	0	0	38	6	31.18543388	18	96	124.5	85	98.16666667	95.5												102.184	101	118	0
1	1	17	14	0	1	3	3	522	480	90	0.970812	-13.321239	0.522	2.004	13.321239	4	-20.111247	2	1	54.27	6	0	1	0	0	29	15	31.18543388	18	96	124.5	85	98.16666667	95.5												102.184	58	85	0
1	1	13	16	1	1	3	2	564	258	45	0.92369	-10.063667	0.564	1.452	10.063667	4	-14.542591	2	1	54.27	5	0	1	0	0	28	16	31.18543388	18	96	124.5	85	98.16666667	95.5												102.184	16	84	0
1	1	17	32	1	1	3	4	552	312	135	2.896966	-5.795942	0.552	1.182	5.795942	8	-0.334312	2	1	54.27	6	0	1	0	0	29	15	31.18543388	18	96	124.5	85	98.16666667	95.5												102.184	76	85	0
1	1	4	32	1	1	3	2	312	324	45	0.92105	3.921908	0.312	1.08	3.921908	8	4.195947	2	1	54.27	2	0	1	0	0	40	4	31.18543388	18	96	124.5	85	98.16666667	95.5												102.184	32	118	0
1	1	8	12	1	1	3	3	240	444	90	0.936613	-0.587506	0.24	1.074	0.587506	3	6.564932	2	1	54.27	3	0	1	0	0	39	5	31.18543388	18	96	124.5	85	98.16666667	95.5												102.184	56	108	0
1	1	8	19	1	1	3	2	372	228	45	0.530726	-11.18824	0.372	1.128	11.18824	5	-9.455296	2	1	54.27	3	0	1	0	0	39	5	31.18543388	18	96	124.5	85	98.16666667	95.5												102.184	63	108	0
1	1	5	10	1	1	3	1	468	276	0	0.747125	-2.047477	0.468	1.14	2.047477	3	1.342421	2	1	54.27	2	0	1	0	0	40	4	31.18543388	18	96	124.5	85	98.16666667	95.5												102.184	54	118	0
1	1	8	26	1	1	3	4	618	228	135	0.649243	-8.205618	0.618	1.26	8.205618	7	-4.499498	2	1	54.27	3	0	1	0	0	39	5	31.18543388	18	96	124.5	85	98.16666667	95.5												102.184	70	108	0
1	1	3	2	0	1	3	2	486	306	45	0.783849	3.354025	0.486	1.194	3.354025	1	14.690615	2	1	54.27	1	0	1	0	0	36	8	31.18543388	18	96	124.5	85	98.16666667	95.5												102.184	90	112	0
1	1	14	40	1	1	3	3	354	348	90	1.017437	-4.32196	0.354	1.212	4.32196	10	3.498344	2	1	54.27	5	0	1	0	0	23	21	31.18543388	18	96	124.5	85	98.16666667	95.5												102.184	84	84	0
1	1	13	27	1	1	3	3	630	222	90	0.835472	-12.088603	0.63	1.344	12.088603	7	-16.922689	2	1	54.27	5	0	1	0	0	28	16	31.18543388	18	96	124.5	85	98.16666667	95.5												102.184	27	84	0
1	1	12	32	1	1	3	4	252	444	135	1.223208	-9.292127	0.252	1.026	9.292127	8	-11.482574	2	1	54.27	4	0	1	0	0	32	12	31.18543388	18	96	124.5	85	98.16666667	95.5												102.184	120	102	0
1	1	6	32	1	1	3	4	288	414	135	1.223636	0.481022	0.288	1.11	0.481022	8	-5.299537	2	1	54.27	2	0	1	0	0	38	6	31.18543388	18	96	124.5	85	98.16666667	95.5												102.184	120	118	0
1	1	15	18	1	1	3	4	318	360	135	2.317066	-7.021098	0.318	0.984	7.021098	5	-8.388934	2	1	54.27	5	0	1	0	0	33	11	31.18543388	18	96	124.5	85	98.16666667	95.5												102.184	106	84	0
1	1	10	37	1	1	3	3	498	234	90	1.034747	-2.401284	0.498	1.248	2.401284	10	-5.845286	2	1	54.27	4	0	1	0	0	38	6	31.18543388	18	96	124.5	85	98.16666667	95.5												102.184	37	102	0
1	1	15	13	1	1	3	1	426	258	0	1.657828	-12.583057	0.426	1.14	12.583057	4	-2.224882	2	1	54.27	5	0	1	0	0	33	11	31.18543388	18	96	124.5	85	98.16666667	95.5												102.184	101	84	0
1	1	12	27	1	1	3	1	480	300	0	0.746806	-3.590797	0.48	1.29	3.590797	7	0.663407	2	1	54.27	4	0	1	0	0	32	12	31.18543388	18	96	124.5	85	98.16666667	95.5												102.184	115	102	0
1	1	18	22	1	1	3	3	378	294	90	1.210165	-11.211837	0.378	1.188	11.211837	6	-16.455688	2	1	54.27	6	0	1	0	0	36	8	31.18543388	18	96	124.5	85	98.16666667	95.5												102.184	110	85	0
1	1	15	35	1	1	3	1	348	330	0	1.960172	5.611026	0.348	1.146	5.611026	9	7.364234	2	1	54.27	5	0	1	0	0	33	11	31.18543388	18	96	124.5	85	98.16666667	95.5												102.184	123	84	0
1	1	6	19	0	1	3	1	498	300	0	0.626884	0.114933	0.498	1.374	0.114933	5	5.785343	2	1	54.27	2	0	1	0	0	38	6	31.18543388	18	96	124.5	85	98.16666667	95.5												102.184	107	118	0
1	1	2	42	1	1	3	2	396	222	45	0.585307	-3.65319	0.396	1.17	3.65319	11	-0.034996	2	1	54.27	1	0	1	0	0	37	7	31.18543388	18	96	124.5	85	98.16666667	95.5												102.184	86	112	0
1	1	5	16	1	1	3	2	432	318	45	0.704562	-4.635774	0.432	1.248	4.635774	4	-1.739561	2	1	54.27	2	0	1	0	0	40	4	31.18543388	18	96	124.5	85	98.16666667	95.5												102.184	60	118	0
1	1	17	3	1	1	3	2	396	282	45	1.15478	-11.286847	0.396	1.224	11.286847	1	-14.227751	2	1	54.27	6	0	1	0	0	29	15	31.18543388	18	96	124.5	85	98.16666667	95.5												102.184	47	85	0
1	1	10	15	1	1	3	1	486	252	0	0.545892	-3.501272	0.486	1.356	3.501272	4	0	2	1	54.27	4	0	1	0	0	38	6	31.18543388	18	96	124.5	85	98.16666667	95.5												102.184	15	102	0
1	1	5	37	0	1	3	3	612	180	90	0.957471	13.383692	0.612	1.242	13.383692	10	18.394323	2	1	54.27	2	0	1	0	0	40	4	31.18543388	18	96	124.5	85	98.16666667	95.5												102.184	81	118	0
1	1	16	31	1	1	3	3	486	390	90	0.68709	-13.208792	0.486	1.29	13.208792	8	-13.163144	2	1	54.27	6	0	1	0	0	20	24	31.18543388	18	96	124.5	85	98.16666667	95.5												102.184	31	85	0
1	1	14	2	0	1	3	2	636	288	45	1.742931	-13.920682	0.636	1.488	13.920682	1	-24.941221	2	1	54.27	5	0	1	0	0	23	21	31.18543388	18	96	124.5	85	98.16666667	95.5												102.184	46	84	0
1	1	17	6	1	1	3	4	330	336	135	2.491838	-10.770555	0.33	0.948	10.770555	2	-9.333679	2	1	54.27	6	0	1	0	0	29	15	31.18543388	18	96	124.5	85	98.16666667	95.5												102.184	50	85	0
1	1	5	3	1	1	3	1	312	258	0	0.938772	6.514341	0.312	1.068	6.514341	1	10.228589	2	1	54.27	2	0	1	0	0	40	4	31.18543388	18	96	124.5	85	98.16666667	95.5												102.184	47	118	0
1	1	7	17	1	1	3	1	492	276	0	0.808996	-6.674214	0.492	1.11	6.674214	5	-5.529545	2	1	54.27	3	0	1	0	0	32	12	31.18543388	18	96	124.5	85	98.16666667	95.5												102.184	17	108	0
1	1	13	24	1	1	3	3	366	372	90	1.520241	-6.830344	0.366	1.218	6.830344	6	-11.16743	2	1	54.27	5	0	1	0	0	28	16	31.18543388	18	96	124.5	85	98.16666667	95.5												102.184	24	84	0
1	1	15	2	1	1	3	3	522	228	90	1.274047	4.061394	0.522	1.248	4.061394	1	2.523808	2	1	54.27	5	0	1	0	0	33	11	31.18543388	18	96	124.5	85	98.16666667	95.5												102.184	90	84	0
1	1	1	35	1	1	3	3	354	300	90	0.135208	-3.116702	0.354	1.092	3.116702	9	-3.378104	2	1	54.27	1	0	1	0	0	39	5	31.18543388	18	96	124.5	85	98.16666667	95.5												102.184	35	112	0
1	1	9	31	1	1	3	2	216	420	45	0.773422	-4.656222	0.216	1.086	4.656222	8	1.214299	2	1	54.27	3	0	1	0	0	37	7	31.18543388	18	96	124.5	85	98.16666667	95.5												102.184	119	108	0
1	1	4	22	1	1	3	3	450	216	90	1.319405	6.691376	0.45	1.23	6.691376	6	7.381675	2	1	54.27	2	0	1	0	0	40	4	31.18543388	18	96	124.5	85	98.16666667	95.5												102.184	22	118	0
1	1	3	35	1	1	3	2	306	348	45	0.818573	0.762336	0.306	1.11	0.762336	9	5.574182	2	1	54.27	1	0	1	0	0	36	8	31.18543388	18	96	124.5	85	98.16666667	95.5												102.184	123	112	0
1	1	12	38	0	1	3	3	516	180	90	0.774298	-11.064379	0.516	1.128	11.064379	10	-4.210396	2	1	54.27	4	0	1	0	0	32	12	31.18543388	18	96	124.5	85	98.16666667	95.5												102.184	126	102	0
1	1	4	13	1	1	3	4	498	198	135	0.464792	1.740477	0.498	1.314	1.740477	4	-5.07171	2	1	54.27	2	0	1	0	0	40	4	31.18543388	18	96	124.5	85	98.16666667	95.5												102.184	13	118	0
1	1	9	2	0	1	3	3	654	102	90	0.625746	-10.096874	0.654	1.998	10.096874	1	4.104414	2	1	54.27	3	0	1	0	0	37	7	31.18543388	18	96	124.5	85	98.16666667	95.5												102.184	90	108	0
1	1	1	24	1	1	3	4	390	234	135	0.394208	-2.617852	0.39	1.164	2.617852	6	-5.815359	2	1	54.27	1	0	1	0	0	39	5	31.18543388	18	96	124.5	85	98.16666667	95.5												102.184	24	112	0
1	1	15	9	1	1	3	1	312	336	0	1.326463	-11.641106	0.312	0.984	11.641106	3	-13.823671	2	1	54.27	5	0	1	0	0	33	11	31.18543388	18	96	124.5	85	98.16666667	95.5												102.184	97	84	0
1	1	14	15	0	1	3	3	0	0	90	4.322861	-79.836855	0	0.749	79.836855	4	-90	2	1	54.27	5	0	1	0	0	23	21	31.18543388	18	96	124.5	85	98.16666667	95.5												102.184	59	84	0
1	1	5	40	1	1	3	2	348	402	45	1.421196	-10.373577	0.348	1.116	10.373577	10	-7.702049	2	1	54.27	2	0	1	0	0	40	4	31.18543388	18	96	124.5	85	98.16666667	95.5												102.184	84	118	0
1	1	7	23	1	1	3	1	252	198	0	1.32133	-10.167013	0.252	1.092	10.167013	6	-9.853334	2	1	54.27	3	0	1	0	0	32	12	31.18543388	18	96	124.5	85	98.16666667	95.5												102.184	23	108	0
1	1	2	23	1	1	3	2	252	342	45	1.432344	3.650309	0.252	1.098	3.650309	6	5.754481	2	1	54.27	1	0	1	0	0	37	7	31.18543388	18	96	124.5	85	98.16666667	95.5												102.184	67	112	0
1	1	18	10	1	1	3	4	360	318	135	2.749545	-2.991936	0.36	0.996	2.991936	3	-4.069181	2	1	54.27	6	0	1	0	0	36	8	31.18543388	18	96	124.5	85	98.16666667	95.5												102.184	98	85	0
1	1	18	29	0	1	3	4	414	270	135	3.11734	-10.66054	0.414	1.092	10.66054	8	-7.714683	2	1	54.27	6	0	1	0	0	36	8	31.18543388	18	96	124.5	85	98.16666667	95.5												102.184	117	85	0
1	1	2	21	1	1	3	3	366	354	90	0.115167	-10.23033	0.366	1.164	10.23033	6	-11.14103	2	1	54.27	1	0	1	0	0	37	7	31.18543388	18	96	124.5	85	98.16666667	95.5												102.184	65	112	0
1	1	3	30	1	1	3	4	324	288	135	0.744449	-12.029782	0.324	1.152	12.029782	8	-9.947905	2	1	54.27	1	0	1	0	0	36	8	31.18543388	18	96	124.5	85	98.16666667	95.5												102.184	118	112	0
1	1	6	3	1	1	3	2	324	354	45	0.278784	1.242812	0.324	1.11	1.242812	1	6.181035	2	1	54.27	2	0	1	0	0	38	6	31.18543388	18	96	124.5	85	98.16666667	95.5												102.184	91	118	0
1	1	17	4	1	1	3	4	289	401	135	3.317416	-7.75042	0.289	0.942	7.75042	1	-11.773282	2	1	54.27	6	0	1	0	0	29	15	31.18543388	18	96	124.5	85	98.16666667	95.5												102.184	48	85	0
1	1	3	3	1	1	3	3	354	276	90	0.264843	-2.0325	0.354	0.96	2.0325	1	-0.86479	2	1	54.27	1	0	1	0	0	36	8	31.18543388	18	96	124.5	85	98.16666667	95.5												102.184	91	112	0
1	1	11	32	1	1	3	2	258	228	45	1.704313	-17.879988	0.258	1.176	17.879988	8	-20.953011	2	1	54.27	4	0	1	0	0	32	12	31.18543388	18	96	124.5	85	98.16666667	95.5												102.184	76	102	0
1	1	2	16	1	1	3	3	294	270	90	1.332028	-0.308677	0.294	1.146	0.308677	4	0.045648	2	1	54.27	1	0	1	0	0	37	7	31.18543388	18	96	124.5	85	98.16666667	95.5												102.184	60	112	0
1	1	14	8	0	1	3	2	672	246	45	0.943046	-11.459885	0.672	1.332	11.459885	2	-12.581778	2	1	54.27	5	0	1	0	0	23	21	31.18543388	18	96	124.5	85	98.16666667	95.5												102.184	52	84	0
1	1	3	1	1	1	3	4	324	408	135	0.473072	-1.637315	0.324	1.248	1.637315	1	-3.505195	2	1	54.27	1	0	1	0	0	36	8	31.18543388	18	96	124.5	85	98.16666667	95.5												102.184	89	112	0
1	1	12	24	0	1	3	4	612	312	135	0.793871	0.387819	0.612	1.344	0.387819	6	-5.23559	2	1	54.27	4	0	1	0	0	32	12	31.18543388	18	96	124.5	85	98.16666667	95.5												102.184	112	102	0
1	1	6	1	1	1	3	4	318	270	135	0.845164	5.365598	0.318	1.212	5.365598	1	4.933512	2	1	54.27	2	0	1	0	0	38	6	31.18543388	18	96	124.5	85	98.16666667	95.5												102.184	89	118	0
1	1	3	29	1	1	3	1	420	270	0	0.561071	2.264948	0.42	1.146	2.264948	8	0.817219	2	1	54.27	1	0	1	0	0	36	8	31.18543388	18	96	124.5	85	98.16666667	95.5												102.184	117	112	0
1	1	17	20	1	1	3	2	300	306	45	0.259869	-6.285236	0.3	1.11	6.285236	5	0.306899	2	1	54.27	6	0	1	0	0	29	15	31.18543388	18	96	124.5	85	98.16666667	95.5												102.184	64	85	0
1	1	12	25	1	1	3	3	576	234	90	0.20541	-1.897588	0.576	1.218	1.897588	7	-4.880583	2	1	54.27	4	0	1	0	0	32	12	31.18543388	18	96	124.5	85	98.16666667	95.5												102.184	113	102	0
1	1	1	36	1	1	3	1	324	240	0	0.468951	-0.582225	0.324	0.96	0.582225	9	5.112948	2	1	54.27	1	0	1	0	0	39	5	31.18543388	18	96	124.5	85	98.16666667	95.5												102.184	36	112	0
1	1	5	1	1	1	3	2	498	234	45	0.673829	-3.547381	0.498	1.254	3.547381	1	-3.512333	2	1	54.27	2	0	1	0	0	40	4	31.18543388	18	96	124.5	85	98.16666667	95.5												102.184	45	118	0
1	1	10	31	1	1	3	2	354	378	45	0.906654	-2.355254	0.354	1.158	2.355254	8	8.214234	2	1	54.27	4	0	1	0	0	38	6	31.18543388	18	96	124.5	85	98.16666667	95.5												102.184	31	102	0
1	1	7	21	0	1	3	4	1001	0	135	4.310397	-139.743305	1.001	1.193	139.743305	6	-135	2	1	54.27	3	0	1	0	0	32	12	31.18543388	18	96	124.5	85	98.16666667	95.5												102.184	21	108	0
1	1	4	2	1	1	3	2	438	330	45	1.514968	-15.400183	0.438	1.488	15.400183	1	-9.887919	2	1	54.27	2	0	1	0	0	40	4	31.18543388	18	96	124.5	85	98.16666667	95.5												102.184	2	118	0
1	1	1	8	1	1	3	2	264	378	45	1.256295	4.496431	0.264	1.074	4.496431	2	10.704865	2	1	54.27	1	0	1	0	0	39	5	31.18543388	18	96	124.5	85	98.16666667	95.5												102.184	8	112	0
1	1	15	27	1	1	3	2	288	294	45	1.987291	-10.86047	0.288	0.93	10.86047	7	-17.50568	2	1	54.27	5	0	1	0	0	33	11	31.18543388	18	96	124.5	85	98.16666667	95.5												102.184	115	84	0
1	1	16	34	1	1	3	4	600	390	135	3.277999	-19.671635	0.6	1.464	19.671635	9	-24.022431	2	1	54.27	6	0	1	0	0	20	24	31.18543388	18	96	124.5	85	98.16666667	95.5												102.184	34	85	0
1	1	18	16	1	1	3	1	468	348	0	1.845265	-13.876792	0.468	1.152	13.876792	4	-15.262288	2	1	54.27	6	0	1	0	0	36	8	31.18543388	18	96	124.5	85	98.16666667	95.5												102.184	104	85	0
1	1	10	21	0	1	3	2	1002	690	45	3.408592	45.328367	1.002	1.998	45.328367	6	46.369801	2	1	54.27	4	0	1	0	0	38	6	31.18543388	18	96	124.5	85	98.16666667	95.5												102.184	21	102	0
1	1	4	14	1	1	3	2	437	276	45	0.893095	-17.556667	0.437	1.277	17.556667	4	-14.433841	2	1	54.27	2	0	1	0	0	40	4	31.18543388	18	96	124.5	85	98.16666667	95.5												102.184	14	118	0
1	1	14	26	1	1	3	3	222	312	90	1.255445	-11.089559	0.222	1.098	11.089559	7	-5.285086	2	1	54.27	5	0	1	0	0	23	21	31.18543388	18	96	124.5	85	98.16666667	95.5												102.184	70	84	0
1	1	2	4	1	1	3	2	324	216	45	0.778302	5.618704	0.324	1.056	5.618704	1	4.918635	2	1	54.27	1	0	1	0	0	37	7	31.18543388	18	96	124.5	85	98.16666667	95.5												102.184	48	112	0
1	1	6	31	1	1	3	3	288	288	90	1.845485	-0.678283	0.288	1.182	0.678283	8	-2.034621	2	1	54.27	2	0	1	0	0	38	6	31.18543388	18	96	124.5	85	98.16666667	95.5												102.184	119	118	0
1	1	3	18	1	1	3	3	732	270	90	0.261714	1.652751	0.732	1.404	1.652751	5	2.523811	2	1	54.27	1	0	1	0	0	36	8	31.18543388	18	96	124.5	85	98.16666667	95.5												102.184	106	112	0
1	1	3	37	1	1	3	2	304	324	45	0.706351	-1.564577	0.304	0.976	1.564577	10	0.260333	2	1	54.27	1	0	1	0	0	36	8	31.18543388	18	96	124.5	85	98.16666667	95.5												102.184	125	112	0
1	1	9	6	1	1	3	1	258	246	0	1.163212	12.670309	0.258	1.068	12.670309	2	16.675913	2	1	54.27	3	0	1	0	0	37	7	31.18543388	18	96	124.5	85	98.16666667	95.5												102.184	94	108	0
1	1	13	39	1	1	3	3	492	360	90	0.715461	9.194336	0.492	1.488	9.194336	10	2.356818	2	1	54.27	5	0	1	0	0	28	16	31.18543388	18	96	124.5	85	98.16666667	95.5												102.184	39	84	0
1	1	7	9	1	1	3	3	636	336	90	0.223269	-2.619222	0.636	1.41	2.619222	3	-3.46643	2	1	54.27	3	0	1	0	0	32	12	31.18543388	18	96	124.5	85	98.16666667	95.5												102.184	9	108	0
1	1	11	22	1	1	3	1	432	204	0	1.302912	-11.806136	0.432	1.212	11.806136	6	-10.145815	2	1	54.27	4	0	1	0	0	32	12	31.18543388	18	96	124.5	85	98.16666667	95.5												102.184	66	102	0
1	1	12	11	0	1	3	3	288	330	90	0.112707	-4.593458	0.288	1.074	4.593458	3	-16.063172	2	1	54.27	4	0	1	0	0	32	12	31.18543388	18	96	124.5	85	98.16666667	95.5												102.184	99	102	0
1	1	3	21	1	1	3	4	264	234	135	0.982787	6.338864	0.264	0.984	6.338864	6	6.437096	2	1	54.27	1	0	1	0	0	36	8	31.18543388	18	96	124.5	85	98.16666667	95.5												102.184	109	112	0
1	1	15	43	1	1	3	1	354	282	0	2.239823	-7.925681	0.354	1.044	7.925681	11	-9.735125	2	1	54.27	5	0	1	0	0	33	11	31.18543388	18	96	124.5	85	98.16666667	95.5												102.184	131	84	0
1	1	7	20	1	1	3	4	516	198	135	0.827643	-8.045442	0.516	1.158	8.045442	5	-11.007978	2	1	54.27	3	0	1	0	0	32	12	31.18543388	18	96	124.5	85	98.16666667	95.5												102.184	20	108	0
1	1	7	44	0	1	3	4	996	0	135	0.612441	73.614062	0.996	0.996	73.614062	11	-135	2	1	54.27	3	0	1	0	0	32	12	31.18543388	18	96	124.5	85	98.16666667	95.5												102.184	44	108	0
1	1	1	42	1	1	3	1	276	342	0	1.521995	6.241888	0.276	0.936	6.241888	11	10.290437	2	1	54.27	1	0	1	0	0	39	5	31.18543388	18	96	124.5	85	98.16666667	95.5												102.184	42	112	0
1	1	11	33	1	1	3	3	336	258	90	1.603664	11.218403	0.336	1.206	11.218403	9	4.322481	2	1	54.27	4	0	1	0	0	32	12	31.18543388	18	96	124.5	85	98.16666667	95.5												102.184	77	102	0
1	1	11	14	1	1	3	3	348	228	90	1.736573	3.455645	0.348	1.206	3.455645	4	4.142398	2	1	54.27	4	0	1	0	0	32	12	31.18543388	18	96	124.5	85	98.16666667	95.5												102.184	58	102	0
1	1	8	15	1	1	3	1	234	378	0	1.057381	0.857298	0.234	1.074	0.857298	4	2.621059	2	1	54.27	3	0	1	0	0	39	5	31.18543388	18	96	124.5	85	98.16666667	95.5												102.184	59	108	0
1	1	17	40	1	1	3	2	384	234	45	1.077053	-17.382716	0.384	1.122	17.382716	10	-14.037168	2	1	54.27	6	0	1	0	0	29	15	31.18543388	18	96	124.5	85	98.16666667	95.5												102.184	84	85	0
1	1	9	33	1	1	3	1	300	354	0	1.106648	-4.067518	0.3	1.08	4.067518	9	0.599895	2	1	54.27	3	0	1	0	0	37	7	31.18543388	18	96	124.5	85	98.16666667	95.5												102.184	121	108	0
1	1	8	37	1	1	3	2	318	228	45	1.113539	3.698028	0.318	1.038	3.698028	10	0.655072	2	1	54.27	3	0	1	0	0	39	5	31.18543388	18	96	124.5	85	98.16666667	95.5												102.184	81	108	0
1	1	4	24	1	1	3	2	390	210	45	1.851248	-8.876616	0.39	1.278	8.876616	6	-13.164043	2	1	54.27	2	0	1	0	0	40	4	31.18543388	18	96	124.5	85	98.16666667	95.5												102.184	24	118	0
1	1	1	11	1	1	3	1	348	300	0	0.597425	0.648626	0.348	1.164	0.648626	3	7.75131	2	1	54.27	1	0	1	0	0	39	5	31.18543388	18	96	124.5	85	98.16666667	95.5												102.184	11	112	0
1	1	5	27	1	1	3	1	384	396	0	0.382421	7.946302	0.384	1.14	7.946302	7	15.706781	2	1	54.27	2	0	1	0	0	40	4	31.18543388	18	96	124.5	85	98.16666667	95.5												102.184	71	118	0
1	1	17	18	1	1	3	3	534	354	90	1.862311	-19.860566	0.534	1.23	19.860566	5	-13.839851	2	1	54.27	6	0	1	0	0	29	15	31.18543388	18	96	124.5	85	98.16666667	95.5												102.184	62	85	0
1	1	15	11	1	1	3	2	342	222	45	1.42642	-23.591988	0.342	1.14	23.591988	3	-18.043957	2	1	54.27	5	0	1	0	0	33	11	31.18543388	18	96	124.5	85	98.16666667	95.5												102.184	99	84	0
1	1	7	22	1	1	3	2	318	228	45	0.466598	-10.947523	0.318	1.056	10.947523	6	-11.948876	2	1	54.27	3	0	1	0	0	32	12	31.18543388	18	96	124.5	85	98.16666667	95.5												102.184	22	108	0
1	1	4	16	1	1	3	3	402	378	90	1.103603	-10.228254	0.402	1.242	10.228254	4	-12.943943	2	1	54.27	2	0	1	0	0	40	4	31.18543388	18	96	124.5	85	98.16666667	95.5												102.184	16	118	0
1	1	4	9	1	1	3	2	438	240	45	0.768723	-5.527214	0.438	1.266	5.527214	3	-2.737354	2	1	54.27	2	0	1	0	0	40	4	31.18543388	18	96	124.5	85	98.16666667	95.5												102.184	9	118	0
1	1	16	40	1	1	3	1	390	414	0	2.603677	-27.303683	0.39	1.662	27.303683	10	-26.783416	2	1	54.27	6	0	1	0	0	20	24	31.18543388	18	96	124.5	85	98.16666667	95.5												102.184	40	85	0
1	1	9	10	1	1	3	3	240	270	90	1.928209	-7.155251	0.24	1.026	7.155251	3	-8.628501	2	1	54.27	3	0	1	0	0	37	7	31.18543388	18	96	124.5	85	98.16666667	95.5												102.184	98	108	0
1	1	17	29	1	1	3	3	450	318	90	1.485245	-19.581759	0.45	1.206	19.581759	8	-11.577953	2	1	54.27	6	0	1	0	0	29	15	31.18543388	18	96	124.5	85	98.16666667	95.5												102.184	73	85	0
1	1	13	22	0	1	3	4	552	960	135	4.830175	9.063181	0.552	2.004	9.063181	6	10.099236	2	1	54.27	5	0	1	0	0	28	16	31.18543388	18	96	124.5	85	98.16666667	95.5												102.184	22	84	0
1	1	12	18	1	1	3	1	330	192	0	2.093253	-4.974624	0.33	1.05	4.974624	5	-3.804676	2	1	54.27	4	0	1	0	0	32	12	31.18543388	18	96	124.5	85	98.16666667	95.5												102.184	106	102	0
1	1	17	15	1	1	3	1	456	372	0	2.687875	-20.865573	0.456	1.356	20.865573	4	-16.25832	2	1	54.27	6	0	1	0	0	29	15	31.18543388	18	96	124.5	85	98.16666667	95.5												102.184	59	85	0
1	1	15	42	1	1	3	2	324	240	45	1.020824	-9.944486	0.324	0.978	9.944486	11	-7.834192	2	1	54.27	5	0	1	0	0	33	11	31.18543388	18	96	124.5	85	98.16666667	95.5												102.184	130	84	0
1	1	7	6	1	1	3	1	456	258	0	1.496508	-21.287856	0.456	1.578	21.287856	2	-22.448226	2	1	54.27	3	0	1	0	0	32	12	31.18543388	18	96	124.5	85	98.16666667	95.5												102.184	6	108	0
1	1	1	41	1	1	3	2	246	306	45	0.59574	-5.006162	0.246	1.062	5.006162	11	1.190561	2	1	54.27	1	0	1	0	0	39	5	31.18543388	18	96	124.5	85	98.16666667	95.5												102.184	41	112	0
1	1	11	29	1	1	3	1	390	324	0	1.247464	-8.580601	0.39	1.128	8.580601	8	-9.74097	2	1	54.27	4	0	1	0	0	32	12	31.18543388	18	96	124.5	85	98.16666667	95.5												102.184	73	102	0
1	1	14	20	1	1	3	3	774	318	90	2.524378	-15.463764	0.774	1.578	15.463764	5	-7.396867	2	1	54.27	5	0	1	0	0	23	21	31.18543388	18	96	124.5	85	98.16666667	95.5												102.184	64	84	0
1	1	16	41	0	1	3	4	822	348	135	2.031898	-17.826726	0.822	1.968	17.826726	11	-4.875473	2	1	54.27	6	0	1	0	0	20	24	31.18543388	18	96	124.5	85	98.16666667	95.5												102.184	41	85	0
1	1	10	12	1	1	3	3	348	240	90	1.381836	-6.69721	0.348	1.068	6.69721	3	-0.837209	2	1	54.27	4	0	1	0	0	38	6	31.18543388	18	96	124.5	85	98.16666667	95.5												102.184	12	102	0
1	1	16	20	1	1	3	3	780	318	90	2.677675	-26.527674	0.78	1.668	26.527674	5	-28.769291	2	1	54.27	6	0	1	0	0	20	24	31.18543388	18	96	124.5	85	98.16666667	95.5												102.184	20	85	0
1	1	9	18	1	1	3	4	222	318	135	0.667517	-11.655552	0.222	1.086	11.655552	5	-16.415921	2	1	54.27	3	0	1	0	0	37	7	31.18543388	18	96	124.5	85	98.16666667	95.5												102.184	106	108	0
1	1	2	37	1	1	3	3	288	210	90	0.790645	-9.225508	0.288	0.882	9.225508	10	-10.203392	2	1	54.27	1	0	1	0	0	37	7	31.18543388	18	96	124.5	85	98.16666667	95.5												102.184	81	112	0
1	1	9	34	1	1	3	4	258	234	135	1.007589	-0.879449	0.258	1.08	0.879449	9	-1.791547	2	1	54.27	3	0	1	0	0	37	7	31.18543388	18	96	124.5	85	98.16666667	95.5												102.184	122	108	0
1	1	3	43	1	1	3	2	306	240	45	0.717161	-21.725499	0.306	1.122	21.725499	11	-19.961605	2	1	54.27	1	0	1	0	0	36	8	31.18543388	18	96	124.5	85	98.16666667	95.5												102.184	131	112	0
1	1	5	19	1	1	3	3	240	384	90	0.287124	-1.240749	0.24	1.05	1.240749	5	1.326162	2	1	54.27	2	0	1	0	0	40	4	31.18543388	18	96	124.5	85	98.16666667	95.5												102.184	63	118	0
1	1	15	19	1	1	3	3	306	276	90	1.182677	-21.32885	0.306	1.272	21.32885	5	-17.513193	2	1	54.27	5	0	1	0	0	33	11	31.18543388	18	96	124.5	85	98.16666667	95.5												102.184	107	84	0
1	1	3	25	1	1	3	4	252	294	135	0.530726	3.996743	0.252	1.08	3.996743	7	-0.894529	2	1	54.27	1	0	1	0	0	36	8	31.18543388	18	96	124.5	85	98.16666667	95.5												102.184	113	112	0
1	1	15	4	0	1	3	1	480	264	0	1.206551	-6.247593	0.48	1.116	6.247593	1	-10.618213	2	1	54.27	5	0	1	0	0	33	11	31.18543388	18	96	124.5	85	98.16666667	95.5												102.184	92	84	0
1	1	14	34	1	1	3	4	684	258	135	2.760013	-3.6817	0.684	1.284	3.6817	9	-8.132789	2	1	54.27	5	0	1	0	0	23	21	31.18543388	18	96	124.5	85	98.16666667	95.5												102.184	78	84	0
1	1	13	20	0	1	3	1	582	306	0	2.97947	-25.205601	0.582	1.278	25.205601	5	-14.819913	2	1	54.27	5	0	1	0	0	28	16	31.18543388	18	96	124.5	85	98.16666667	95.5												102.184	20	84	0
1	1	18	32	0	1	3	1	648	354	0	2.334345	6.526564	0.648	1.998	6.526564	8	-3.520069	2	1	54.27	6	0	1	0	0	36	8	31.18543388	18	96	124.5	85	98.16666667	95.5												102.184	120	85	0
1	1	5	17	0	1	3	2	1002	0	45	3.835072	-48.414887	1.002	1.17	48.414887	5	-45	2	1	54.27	2	0	1	0	0	40	4	31.18543388	18	96	124.5	85	98.16666667	95.5												102.184	61	118	0
1	1	18	1	0	1	3	2	744	234	45	2.623295	-80.111584	0.744	1.986	80.111584	1	-4.842226	2	1	54.27	6	0	1	0	0	36	8	31.18543388	18	96	124.5	85	98.16666667	95.5												102.184	89	85	0
1	1	12	20	1	1	3	3	324	324	90	0.818846	-5.14895	0.324	1.158	5.14895	5	2.741487	2	1	54.27	4	0	1	0	0	32	12	31.18543388	18	96	124.5	85	98.16666667	95.5												102.184	108	102	0
1	1	13	29	0	1	3	2	486	522	45	1.824122	-8.19878	0.486	2.004	8.19878	8	-5.755866	2	1	54.27	5	0	1	0	0	28	16	31.18543388	18	96	124.5	85	98.16666667	95.5												102.184	29	84	0
1	1	5	38	1	1	3	1	348	198	0	1.50622	-7.939848	0.348	1.086	7.939848	10	-3.219016	2	1	54.27	2	0	1	0	0	40	4	31.18543388	18	96	124.5	85	98.16666667	95.5												102.184	82	118	0
1	1	8	43	1	1	3	1	360	192	0	1.422137	-3.01779	0.36	1.098	3.01779	11	-5.83864	2	1	54.27	3	0	1	0	0	39	5	31.18543388	18	96	124.5	85	98.16666667	95.5												102.184	87	108	0
1	1	3	20	1	1	3	1	354	234	0	0.285804	0.137477	0.354	0.972	0.137477	5	-1.409519	2	1	54.27	1	0	1	0	0	36	8	31.18543388	18	96	124.5	85	98.16666667	95.5												102.184	108	112	0
1	1	10	29	1	1	3	3	618	330	90	0.469874	-3.320928	0.618	1.242	3.320928	8	2.472242	2	1	54.27	4	0	1	0	0	38	6	31.18543388	18	96	124.5	85	98.16666667	95.5												102.184	29	102	0
1	1	2	41	1	1	3	3	390	222	90	1.865685	-12.141505	0.39	1.218	12.141505	11	-6.698995	2	1	54.27	1	0	1	0	0	37	7	31.18543388	18	96	124.5	85	98.16666667	95.5												102.184	85	112	0
1	1	7	19	0	1	3	2	468	258	45	0.739392	-16.956063	0.468	1.308	16.956063	5	-11.725528	2	1	54.27	3	0	1	0	0	32	12	31.18543388	18	96	124.5	85	98.16666667	95.5												102.184	19	108	0
1	1	12	13	1	1	3	3	282	282	90	1.280598	5.385309	0.282	1.08	5.385309	4	6.832943	2	1	54.27	4	0	1	0	0	32	12	31.18543388	18	96	124.5	85	98.16666667	95.5												102.184	101	102	0
1	1	11	13	1	1	3	1	282	234	0	2.152352	-6.825185	0.282	1.104	6.825185	4	-6.041195	2	1	54.27	4	0	1	0	0	32	12	31.18543388	18	96	124.5	85	98.16666667	95.5												102.184	57	102	0
1	1	9	23	1	1	3	3	258	312	90	0.241446	-13.829129	0.258	1.092	13.829129	6	-18.210433	2	1	54.27	3	0	1	0	0	37	7	31.18543388	18	96	124.5	85	98.16666667	95.5												102.184	111	108	0
1	1	1	12	1	1	3	3	366	246	90	0.718995	3.905286	0.366	1.074	3.905286	3	0.045648	2	1	54.27	1	0	1	0	0	39	5	31.18543388	18	96	124.5	85	98.16666667	95.5												102.184	12	112	0
1	1	15	24	1	1	3	2	456	258	45	1.145845	-8.700468	0.456	1.128	8.700468	6	-4.918241	2	1	54.27	5	0	1	0	0	33	11	31.18543388	18	96	124.5	85	98.16666667	95.5												102.184	112	84	0
1	1	16	42	1	1	3	1	684	282	0	1.485898	-3.221114	0.684	1.326	3.221114	11	-9.735125	2	1	54.27	6	0	1	0	0	20	24	31.18543388	18	96	124.5	85	98.16666667	95.5												102.184	42	85	0
1	1	2	40	1	1	3	4	432	366	135	0.782598	-12.081514	0.432	1.338	12.081514	10	-16.551404	2	1	54.27	1	0	1	0	0	37	7	31.18543388	18	96	124.5	85	98.16666667	95.5												102.184	84	112	0
1	1	8	38	1	1	3	3	372	240	90	0.664653	-3.068852	0.372	1.074	3.068852	10	-16.56659	2	1	54.27	3	0	1	0	0	39	5	31.18543388	18	96	124.5	85	98.16666667	95.5												102.184	82	108	0
1	1	17	23	1	1	3	1	420	234	0	0.821879	-5.82775	0.42	1.086	5.82775	6	-5.112947	2	1	54.27	6	0	1	0	0	29	15	31.18543388	18	96	124.5	85	98.16666667	95.5												102.184	67	85	0
1	1	2	29	0	1	3	1	408	222	0	0.172719	-0.136964	0.408	1.098	0.136964	8	-2.167891	2	1	54.27	1	0	1	0	0	37	7	31.18543388	18	96	124.5	85	98.16666667	95.5												102.184	73	112	0
1	1	14	25	1	1	3	1	264	324	0	2.523057	-15.704619	0.264	0.792	15.704619	7	-15.347203	2	1	54.27	5	0	1	0	0	23	21	31.18543388	18	96	124.5	85	98.16666667	95.5												102.184	69	84	0
1	1	12	9	1	1	3	4	366	366	135	0.120775	-4.777238	0.366	1.116	4.777238	3	4.52654	2	1	54.27	4	0	1	0	0	32	12	31.18543388	18	96	124.5	85	98.16666667	95.5												102.184	97	102	0
1	1	7	11	1	1	3	2	666	228	45	1.179012	-20.256725	0.666	1.674	20.256725	3	-24.178818	2	1	54.27	3	0	1	0	0	32	12	31.18543388	18	96	124.5	85	98.16666667	95.5												102.184	11	108	0
1	1	11	20	1	1	3	1	348	336	0	1.022671	-9.54096	0.348	1.176	9.54096	5	-8.868758	2	1	54.27	4	0	1	0	0	32	12	31.18543388	18	96	124.5	85	98.16666667	95.5												102.184	64	102	0
1	1	10	25	1	1	3	1	318	228	0	1.645108	-14.111902	0.318	1.182	14.111902	7	-20.494445	2	1	54.27	4	0	1	0	0	38	6	31.18543388	18	96	124.5	85	98.16666667	95.5												102.184	25	102	0
1	1	18	25	0	1	3	4	456	288	135	3.838296	-21.530449	0.456	1.176	21.530449	7	-3.147185	2	1	54.27	6	0	1	0	0	36	8	31.18543388	18	96	124.5	85	98.16666667	95.5												102.184	113	85	0
1	1	14	44	0	1	3	3	324	498	90	2.388809	-8.413383	0.324	0.996	8.413383	11	-8.730166	2	1	54.27	5	0	1	0	0	23	21	31.18543388	18	96	124.5	85	98.16666667	95.5												102.184	88	84	0
1	1	10	6	1	1	3	3	426	228	90	0.652358	2.18716	0.426	1.062	2.18716	2	0.045648	2	1	54.27	4	0	1	0	0	38	6	31.18543388	18	96	124.5	85	98.16666667	95.5												102.184	6	102	0
1	1	9	21	1	1	3	4	300	372	135	0.929675	-7.285415	0.3	1.05	7.285415	6	-6.732238	2	1	54.27	3	0	1	0	0	37	7	31.18543388	18	96	124.5	85	98.16666667	95.5												102.184	109	108	0
1	1	3	44	0	1	3	3	288	504	90	0.245473	-5.550311	0.288	0.996	5.550311	11	-10.718205	2	1	54.27	1	0	1	0	0	36	8	31.18543388	18	96	124.5	85	98.16666667	95.5												102.184	132	112	0
1	1	6	2	1	1	3	3	288	324	90	1.321517	-3.537894	0.288	1.188	3.537894	1	-6.998587	2	1	54.27	2	0	1	0	0	38	6	31.18543388	18	96	124.5	85	98.16666667	95.5												102.184	90	118	0
1	1	11	41	1	1	3	1	366	252	0	0.610622	-11.546075	0.366	1.11	11.546075	11	-12.131109	2	1	54.27	4	0	1	0	0	32	12	31.18543388	18	96	124.5	85	98.16666667	95.5												102.184	85	102	0
1	1	12	23	0	1	3	2	678	330	45	1.393011	-23.208589	0.678	1.596	23.208589	6	-9.887917	2	1	54.27	4	0	1	0	0	32	12	31.18543388	18	96	124.5	85	98.16666667	95.5												102.184	111	102	0
1	1	13	42	1	1	3	1	810	276	0	0.748572	-8.195567	0.81	1.35	8.195567	11	-13.82367	2	1	54.27	5	0	1	0	0	28	16	31.18543388	18	96	124.5	85	98.16666667	95.5												102.184	42	84	0
1	1	18	2	1	1	3	3	437	360	90	0.422538	-2.747701	0.437	1.325	2.747701	1	-5.559264	2	1	54.27	6	0	1	0	0	36	8	31.18543388	18	96	124.5	85	98.16666667	95.5												102.184	90	85	0
1	1	15	37	1	1	3	4	366	318	135	2.651637	-1.387254	0.366	1.074	1.387254	10	-6.416039	2	1	54.27	5	0	1	0	0	33	11	31.18543388	18	96	124.5	85	98.16666667	95.5												102.184	125	84	0
1	1	14	39	1	1	3	4	282	354	135	2.612267	-9.033575	0.282	0.978	9.033575	10	-8.046292	2	1	54.27	5	0	1	0	0	23	21	31.18543388	18	96	124.5	85	98.16666667	95.5												102.184	83	84	0
1	1	9	14	1	1	3	4	234	246	135	0.748893	4.339582	0.234	0.996	4.339582	4	0.53869	2	1	54.27	3	0	1	0	0	37	7	31.18543388	18	96	124.5	85	98.16666667	95.5												102.184	102	108	0
1	1	8	9	1	1	3	4	306	378	135	0.805587	-7.8786	0.306	1.116	7.8786	3	-9.933654	2	1	54.27	3	0	1	0	0	39	5	31.18543388	18	96	124.5	85	98.16666667	95.5												102.184	53	108	0
1	1	18	23	1	1	3	4	378	318	135	3.371126	-16.209542	0.378	1.062	16.209542	6	-8.286868	2	1	54.27	6	0	1	0	0	36	8	31.18543388	18	96	124.5	85	98.16666667	95.5												102.184	111	85	0
1	1	12	35	1	1	3	1	306	276	0	0.551048	0.686112	0.306	1.128	0.686112	9	-3.672709	2	1	54.27	4	0	1	0	0	32	12	31.18543388	18	96	124.5	85	98.16666667	95.5												102.184	123	102	0
1	1	11	8	0	1	3	2	630	282	45	1.112655	-5.511914	0.63	1.326	5.511914	2	-8.690567	2	1	54.27	4	0	1	0	0	32	12	31.18543388	18	96	124.5	85	98.16666667	95.5												102.184	52	102	0
1	1	7	26	1	1	3	1	438	306	0	0.373509	-3.902105	0.438	1.146	3.902105	7	-0.687675	2	1	54.27	3	0	1	0	0	32	12	31.18543388	18	96	124.5	85	98.16666667	95.5												102.184	26	108	0
1	1	7	30	1	1	3	4	450	240	135	0.567771	-8.242547	0.45	1.14	8.242547	8	-9.618921	2	1	54.27	3	0	1	0	0	32	12	31.18543388	18	96	124.5	85	98.16666667	95.5												102.184	30	108	0
1	1	2	22	1	1	3	1	282	282	0	0.22652	3.524537	0.282	1.044	3.524537	6	4.169819	2	1	54.27	1	0	1	0	0	37	7	31.18543388	18	96	124.5	85	98.16666667	95.5												102.184	66	112	0
1	1	13	8	1	1	3	3	684	186	90	1.578089	-28.560692	0.684	1.584	28.560692	2	-20.831933	2	1	54.27	5	0	1	0	0	28	16	31.18543388	18	96	124.5	85	98.16666667	95.5												102.184	8	84	0
1	1	11	39	1	1	3	3	186	384	90	0.868656	-0.392879	0.186	1.056	0.392879	10	-7.960922	2	1	54.27	4	0	1	0	0	32	12	31.18543388	18	96	124.5	85	98.16666667	95.5												102.184	83	102	0
1	1	10	1	1	1	3	3	300	324	90	1.862053	-25.271832	0.3	1.404	25.271832	1	-19.313853	2	1	54.27	4	0	1	0	0	38	6	31.18543388	18	96	124.5	85	98.16666667	95.5												102.184	1	102	0
1	1	14	31	0	1	3	3	870	270	90	2.51069	-35.618046	0.87	1.488	35.618046	8	-31.475072	2	1	54.27	5	0	1	0	0	23	21	31.18543388	18	96	124.5	85	98.16666667	95.5												102.184	75	84	0
1	1	5	18	1	1	3	4	240	270	135	0.850777	-1.331079	0.24	0.984	1.331079	5	2.957425	2	1	54.27	2	0	1	0	0	40	4	31.18543388	18	96	124.5	85	98.16666667	95.5												102.184	62	118	0
1	1	15	26	1	1	3	4	300	330	135	2.138173	-14.09099	0.3	1.08	14.09099	7	-14.548756	2	1	54.27	5	0	1	0	0	33	11	31.18543388	18	96	124.5	85	98.16666667	95.5												102.184	114	84	0
1	1	8	13	1	1	3	4	228	306	135	0.76398	-5.28005	0.228	1.08	5.28005	4	0.137829	2	1	54.27	3	0	1	0	0	39	5	31.18543388	18	96	124.5	85	98.16666667	95.5												102.184	57	108	0
1	1	13	4	0	1	3	1	804	0	0	1.729283	-113.664257	0.804	1.272	113.664257	1	0	2	1	54.27	5	0	1	0	0	28	16	31.18543388	18	96	124.5	85	98.16666667	95.5												102.184	4	84	0
1	1	10	20	1	1	3	2	480	270	45	0.818637	-5.253904	0.48	1.344	5.253904	5	-9.352155	2	1	54.27	4	0	1	0	0	38	6	31.18543388	18	96	124.5	85	98.16666667	95.5												102.184	20	102	0
1	1	7	12	1	1	3	4	792	342	135	1.186836	-10.106736	0.792	1.53	10.106736	3	-10.811774	2	1	54.27	3	0	1	0	0	32	12	31.18543388	18	96	124.5	85	98.16666667	95.5												102.184	12	108	0
1	1	18	15	0	1	3	2	708	306	45	2.464407	-23.267655	0.708	1.452	23.267655	4	-20.896024	2	1	54.27	6	0	1	0	0	36	8	31.18543388	18	96	124.5	85	98.16666667	95.5												102.184	103	85	0
1	1	10	40	1	1	3	4	564	204	135	0.52012	-9.880489	0.564	1.23	9.880489	10	-13.558384	2	1	54.27	4	0	1	0	0	38	6	31.18543388	18	96	124.5	85	98.16666667	95.5												102.184	40	102	0
1	1	7	28	0	1	3	4	450	198	135	0.146319	-3.138462	0.45	1.164	3.138462	7	-8.069142	2	1	54.27	3	0	1	0	0	32	12	31.18543388	18	96	124.5	85	98.16666667	95.5												102.184	28	108	0
1	1	11	21	1	1	3	2	354	264	45	0.869517	-9.043274	0.354	1.158	9.043274	6	-10.980878	2	1	54.27	4	0	1	0	0	32	12	31.18543388	18	96	124.5	85	98.16666667	95.5												102.184	65	102	0
1	1	2	26	1	1	3	4	324	312	135	0.27682	-1.34579	0.324	1.212	1.34579	7	-7.075255	2	1	54.27	1	0	1	0	0	37	7	31.18543388	18	96	124.5	85	98.16666667	95.5												102.184	70	112	0
1	1	5	28	1	1	3	4	456	324	135	1.267211	-1.382208	0.456	1.242	1.382208	7	-9.027402	2	1	54.27	2	0	1	0	0	40	4	31.18543388	18	96	124.5	85	98.16666667	95.5												102.184	72	118	0
1	1	5	23	1	1	3	3	402	300	90	0.281746	4.861361	0.402	1.26	4.861361	6	5.853007	2	1	54.27	2	0	1	0	0	40	4	31.18543388	18	96	124.5	85	98.16666667	95.5												102.184	67	118	0
1	1	8	6	1	1	3	1	324	228	0	0.997838	15.164396	0.324	1.128	15.164396	2	14.811454	2	1	54.27	3	0	1	0	0	39	5	31.18543388	18	96	124.5	85	98.16666667	95.5												102.184	50	108	0
1	1	16	12	1	1	3	2	372	222	45	2.169237	-36.6688	0.372	1.572	36.6688	3	-43.496559	2	1	54.27	6	0	1	0	0	20	24	31.18543388	18	96	124.5	85	98.16666667	95.5												102.184	12	85	0
1	1	2	17	1	1	3	1	312	336	0	0.604607	-0.419025	0.312	1.05	0.419025	5	11.251639	2	1	54.27	1	0	1	0	0	37	7	31.18543388	18	96	124.5	85	98.16666667	95.5												102.184	61	112	0
1	1	13	32	0	1	3	4	876	0	135	4.984019	-128.933546	0.876	2.004	128.933546	8	-135	2	1	54.27	5	0	1	0	0	28	16	31.18543388	18	96	124.5	85	98.16666667	95.5												102.184	32	84	0
1	1	9	37	1	1	3	2	402	234	45	0.670847	-4.6736	0.402	1.104	4.6736	10	-4.842216	2	1	54.27	3	0	1	0	0	37	7	31.18543388	18	96	124.5	85	98.16666667	95.5												102.184	125	108	0
1	1	6	20	1	1	3	3	516	384	90	0.821392	10.28564	0.516	1.398	10.28564	5	3.799825	2	1	54.27	2	0	1	0	0	38	6	31.18543388	18	96	124.5	85	98.16666667	95.5												102.184	108	118	0
1	1	16	32	1	1	3	2	708	354	45	0.989613	-11.312489	0.708	1.5	11.312489	8	-14.900753	2	1	54.27	6	0	1	0	0	20	24	31.18543388	18	96	124.5	85	98.16666667	95.5												102.184	32	85	0
1	1	6	36	1	1	3	4	516	204	135	0.99526	-12.852995	0.516	1.356	12.852995	9	-7.273627	2	1	54.27	2	0	1	0	0	38	6	31.18543388	18	96	124.5	85	98.16666667	95.5												102.184	124	118	0
1	1	6	10	1	1	3	2	204	210	45	0.738024	-6.380862	0.204	0.912	6.380862	3	-2.69253	2	1	54.27	2	0	1	0	0	38	6	31.18543388	18	96	124.5	85	98.16666667	95.5												102.184	98	118	0
1	1	9	36	1	1	3	3	324	336	90	0.15627	1.644962	0.324	1.05	1.644962	9	-3.833293	2	1	54.27	3	0	1	0	0	37	7	31.18543388	18	96	124.5	85	98.16666667	95.5												102.184	124	108	0
1	1	12	3	1	1	3	1	540	240	0	1.79535	-10.08636	0.54	1.47	10.08636	1	-8.235809	2	1	54.27	4	0	1	0	0	32	12	31.18543388	18	96	124.5	85	98.16666667	95.5												102.184	91	102	0
1	1	14	13	1	1	3	4	894	192	135	1.524648	-16.445315	0.894	1.464	16.445315	4	-16.13193	2	1	54.27	5	0	1	0	0	23	21	31.18543388	18	96	124.5	85	98.16666667	95.5												102.184	57	84	0
1	1	14	12	1	1	3	2	786	246	45	1.525706	-10.006237	0.786	1.722	10.006237	3	-15.357316	2	1	54.27	5	0	1	0	0	23	21	31.18543388	18	96	124.5	85	98.16666667	95.5												102.184	56	84	0
1	1	12	34	0	1	3	4	504	258	135	0.965006	-9.490279	0.504	1.146	9.490279	9	-1.131065	2	1	54.27	4	0	1	0	0	32	12	31.18543388	18	96	124.5	85	98.16666667	95.5												102.184	122	102	0
1	1	2	6	0	1	3	1	258	168	0	2.090511	11.862724	0.258	0.942	11.862724	2	15.706783	2	1	54.27	1	0	1	0	0	37	7	31.18543388	18	96	124.5	85	98.16666667	95.5												102.184	50	112	0
1	1	2	2	1	1	3	3	456	378	90	0.193616	5.913345	0.456	1.248	5.913345	1	12.383392	2	1	54.27	1	0	1	0	0	37	7	31.18543388	18	96	124.5	85	98.16666667	95.5												102.184	46	112	0
1	1	2	10	1	1	3	3	384	198	90	1.557746	-3.254129	0.384	1.176	3.254129	3	4.723871	2	1	54.27	1	0	1	0	0	37	7	31.18543388	18	96	124.5	85	98.16666667	95.5												102.184	54	112	0
1	1	7	10	1	1	3	1	486	276	0	1.169885	-9.968392	0.486	1.572	9.968392	3	-7.855876	2	1	54.27	3	0	1	0	0	32	12	31.18543388	18	96	124.5	85	98.16666667	95.5												102.184	10	108	0
1	1	6	18	1	1	3	4	336	318	135	0.488464	-7.266037	0.336	1.224	7.266037	5	-11.105338	2	1	54.27	2	0	1	0	0	38	6	31.18543388	18	96	124.5	85	98.16666667	95.5												102.184	106	118	0
1	1	1	7	1	1	3	4	300	246	135	0.18909	2.520322	0.3	1.098	2.520322	2	-0.017859	2	1	54.27	1	0	1	0	0	39	5	31.18543388	18	96	124.5	85	98.16666667	95.5												102.184	7	112	0
1	1	10	7	1	1	3	1	306	324	0	1.375223	-13.060048	0.306	1.47	13.060048	2	-12.191543	2	1	54.27	4	0	1	0	0	38	6	31.18543388	18	96	124.5	85	98.16666667	95.5												102.184	7	102	0
1	1	2	25	1	1	3	2	306	240	45	0.657808	-7.589181	0.306	1.098	7.589181	7	-0.963671	2	1	54.27	1	0	1	0	0	37	7	31.18543388	18	96	124.5	85	98.16666667	95.5												102.184	69	112	0
1	1	17	1	1	1	3	1	390	210	0	1.81437	-30.311021	0.39	1.452	30.311021	1	-33.741385	2	1	54.27	6	0	1	0	0	29	15	31.18543388	18	96	124.5	85	98.16666667	95.5												102.184	45	85	0
1	1	8	31	1	1	3	4	270	282	135	0.446075	-4.359632	0.27	1.032	4.359632	8	-3.806582	2	1	54.27	3	0	1	0	0	39	5	31.18543388	18	96	124.5	85	98.16666667	95.5												102.184	75	108	0
1	1	5	13	1	1	3	1	390	192	0	1.091965	3.240077	0.39	1.146	3.240077	4	7.880118	2	1	54.27	2	0	1	0	0	40	4	31.18543388	18	96	124.5	85	98.16666667	95.5												102.184	57	118	0
1	1	8	5	1	1	3	4	300	300	135	0.535955	-8.195096	0.3	1.098	8.195096	2	-10.070561	2	1	54.27	3	0	1	0	0	39	5	31.18543388	18	96	124.5	85	98.16666667	95.5												102.184	49	108	0
1	1	13	28	1	1	3	4	516	180	135	1.363184	-21.343765	0.516	1.134	21.343765	7	-20.086568	2	1	54.27	5	0	1	0	0	28	16	31.18543388	18	96	124.5	85	98.16666667	95.5												102.184	28	84	0
1	1	6	12	1	1	3	4	300	234	135	0.48955	-3.899858	0.3	1.164	3.899858	3	1.913496	2	1	54.27	2	0	1	0	0	38	6	31.18543388	18	96	124.5	85	98.16666667	95.5												102.184	100	118	0
1	1	3	15	1	1	3	4	228	384	135	0.804099	11.368362	0.228	1.062	11.368362	4	13.359856	2	1	54.27	1	0	1	0	0	36	8	31.18543388	18	96	124.5	85	98.16666667	95.5												102.184	103	112	0
1	1	16	39	1	1	3	2	474	270	45	1.3691	-24.266218	0.474	1.182	24.266218	10	-19.146136	2	1	54.27	6	0	1	0	0	20	24	31.18543388	18	96	124.5	85	98.16666667	95.5												102.184	39	85	0
1	1	16	27	1	1	3	3	684	234	90	2.161717	-32.590983	0.684	1.74	32.590983	7	-33.212113	2	1	54.27	6	0	1	0	0	20	24	31.18543388	18	96	124.5	85	98.16666667	95.5												102.184	27	85	0
1	1	2	18	1	1	3	3	324	216	90	1.295588	-0.537381	0.324	1.122	0.537381	5	-2.059662	2	1	54.27	1	0	1	0	0	37	7	31.18543388	18	96	124.5	85	98.16666667	95.5												102.184	62	112	0
1	1	15	20	1	1	3	2	330	270	45	1.252792	-19.101012	0.33	1.194	19.101012	5	-14.027533	2	1	54.27	5	0	1	0	0	33	11	31.18543388	18	96	124.5	85	98.16666667	95.5												102.184	108	84	0
1	1	3	40	1	1	3	4	282	264	135	0.260962	-2.422429	0.282	1.062	2.422429	10	-3.585892	2	1	54.27	1	0	1	0	0	36	8	31.18543388	18	96	124.5	85	98.16666667	95.5												102.184	128	112	0
1	1	15	15	0	1	3	4	456	138	135	1.185111	-23.754086	0.456	1.026	23.754086	4	-12.269669	2	1	54.27	5	0	1	0	0	33	11	31.18543388	18	96	124.5	85	98.16666667	95.5												102.184	103	84	0
1	1	11	26	1	1	3	4	552	192	135	0.743771	-10.841507	0.552	1.116	10.841507	7	-1.340899	2	1	54.27	4	0	1	0	0	32	12	31.18543388	18	96	124.5	85	98.16666667	95.5												102.184	70	102	0
1	1	13	3	0	1	3	2	480	168	45	1.580044	-17.582454	0.48	1.248	17.582454	1	-17.23348	2	1	54.27	5	0	1	0	0	28	16	31.18543388	18	96	124.5	85	98.16666667	95.5												102.184	3	84	0
1	1	13	23	1	1	3	1	588	222	0	1.412892	-11.941474	0.588	1.11	11.941474	6	-10.034143	2	1	54.27	5	0	1	0	0	28	16	31.18543388	18	96	124.5	85	98.16666667	95.5												102.184	23	84	0
1	1	9	28	0	1	3	2	516	492	45	1.648436	18.677297	0.516	1.266	18.677297	7	23.592122	2	1	54.27	3	0	1	0	0	37	7	31.18543388	18	96	124.5	85	98.16666667	95.5												102.184	116	108	0
1	1	8	29	1	1	3	2	366	228	45	0.372196	-3.600315	0.366	1.092	3.600315	8	-7.091702	2	1	54.27	3	0	1	0	0	39	5	31.18543388	18	96	124.5	85	98.16666667	95.5												102.184	73	108	0
1	1	2	1	0	1	3	4	516	216	135	0.761733	5.279385	0.516	1.356	5.279385	1	-1.4846	2	1	54.27	1	0	1	0	0	37	7	31.18543388	18	96	124.5	85	98.16666667	95.5												102.184	45	112	0
1	1	1	19	0	1	3	1	312	270	0	0.320217	5.199579	0.312	1.104	5.199579	5	17.555759	2	1	54.27	1	0	1	0	0	39	5	31.18543388	18	96	124.5	85	98.16666667	95.5												102.184	19	112	0
1	1	2	31	1	1	3	3	318	228	90	1.17075	-1.596229	0.318	1.182	1.596229	8	-1.220952	2	1	54.27	1	0	1	0	0	37	7	31.18543388	18	96	124.5	85	98.16666667	95.5												102.184	75	112	0
1	1	8	30	0	1	3	3	318	222	90	1.786914	-0.970725	0.318	1.068	0.970725	8	1.710125	2	1	54.27	3	0	1	0	0	39	5	31.18543388	18	96	124.5	85	98.16666667	95.5												102.184	74	108	0
1	1	7	36	1	1	3	1	414	324	0	0.563102	-5.576914	0.414	1.146	5.576914	9	-8.398203	2	1	54.27	3	0	1	0	0	32	12	31.18543388	18	96	124.5	85	98.16666667	95.5												102.184	36	108	0
1	1	2	28	1	1	3	1	390	300	0	0.526262	2.140475	0.39	1.11	2.140475	7	2.140475	2	1	54.27	1	0	1	0	0	37	7	31.18543388	18	96	124.5	85	98.16666667	95.5												102.184	72	112	0
1	1	1	5	1	1	3	3	300	336	90	0.133585	-0.741854	0.3	1.164	0.741854	2	2.845012	2	1	54.27	1	0	1	0	0	39	5	31.18543388	18	96	124.5	85	98.16666667	95.5												102.184	5	112	0
1	1	14	33	1	1	3	1	780	210	0	1.414729	-0.504495	0.78	1.512	0.504495	9	-6.397716	2	1	54.27	5	0	1	0	0	23	21	31.18543388	18	96	124.5	85	98.16666667	95.5												102.184	77	84	0
1	1	5	5	1	1	3	1	282	264	0	0.500847	-4.411559	0.282	0.99	4.411559	2	-3.35284	2	1	54.27	2	0	1	0	0	40	4	31.18543388	18	96	124.5	85	98.16666667	95.5												102.184	49	118	0
1	1	5	29	1	1	3	3	390	426	90	0.499917	-8.524221	0.39	1.212	8.524221	8	-8.478573	2	1	54.27	2	0	1	0	0	40	4	31.18543388	18	96	124.5	85	98.16666667	95.5												102.184	73	118	0
1	1	10	16	1	1	3	3	444	324	90	0.696204	-1.718381	0.444	1.356	1.718381	4	-9.005489	2	1	54.27	4	0	1	0	0	38	6	31.18543388	18	96	124.5	85	98.16666667	95.5												102.184	16	102	0
1	1	14	32	0	1	3	2	792	264	45	1.029952	-23.501837	0.792	1.716	23.501837	8	-33.863828	2	1	54.27	5	0	1	0	0	23	21	31.18543388	18	96	124.5	85	98.16666667	95.5												102.184	76	84	0
1	1	17	33	0	1	3	2	264	366	45	0.679841	-10.736149	0.264	1.164	10.736149	9	-23.609632	2	1	54.27	6	0	1	0	0	29	15	31.18543388	18	96	124.5	85	98.16666667	95.5												102.184	77	85	0
1	1	15	6	0	1	3	4	426	246	135	2.652049	-23.668862	0.426	1.044	23.668862	2	1.345733	2	1	54.27	5	0	1	0	0	33	11	31.18543388	18	96	124.5	85	98.16666667	95.5												102.184	94	84	0
1	1	8	22	1	1	3	4	252	396	135	1.412173	-0.313379	0.252	1.116	0.313379	6	-2.083802	2	1	54.27	3	0	1	0	0	39	5	31.18543388	18	96	124.5	85	98.16666667	95.5												102.184	66	108	0
1	1	15	25	1	1	3	1	324	306	0	1.601284	-12.779933	0.324	1.044	12.779933	7	-14.281174	2	1	54.27	5	0	1	0	0	33	11	31.18543388	18	96	124.5	85	98.16666667	95.5												102.184	113	84	0
1	1	10	11	1	1	3	4	348	234	135	0.550614	-11.891107	0.348	1.146	11.891107	3	-13.119178	2	1	54.27	4	0	1	0	0	38	6	31.18543388	18	96	124.5	85	98.16666667	95.5												102.184	11	102	0
1	1	16	4	0	1	3	4	1014	0	135	1.828046	-80.430408	1.014	2.01	80.430408	1	-135	2	1	54.27	6	0	1	0	0	20	24	31.18543388	18	96	124.5	85	98.16666667	95.5												102.184	4	85	0
1	1	4	15	1	1	3	1	378	354	0	0.95833	-12.224113	0.378	1.176	12.224113	4	-11.02302	2	1	54.27	2	0	1	0	0	40	4	31.18543388	18	96	124.5	85	98.16666667	95.5												102.184	15	118	0
1	1	6	21	1	1	3	1	456	294	0	0.041484	5.112948	0.456	1.296	5.112948	6	5.112948	2	1	54.27	2	0	1	0	0	38	6	31.18543388	18	96	124.5	85	98.16666667	95.5												102.184	109	118	0
1	1	11	3	0	1	3	1	660	294	0	1.234233	-11.262046	0.66	1.362	11.262046	1	-17.956782	2	1	54.27	4	0	1	0	0	32	12	31.18543388	18	96	124.5	85	98.16666667	95.5												102.184	47	102	0
1	1	15	3	1	1	3	4	480	210	135	1.058832	-14.437184	0.48	1.23	14.437184	1	-13.15562	2	1	54.27	5	0	1	0	0	33	11	31.18543388	18	96	124.5	85	98.16666667	95.5												102.184	91	84	0
1	1	17	7	1	1	3	3	318	264	90	0.616353	-10.226705	0.318	1.122	10.226705	2	-17.532491	2	1	54.27	6	0	1	0	0	29	15	31.18543388	18	96	124.5	85	98.16666667	95.5												102.184	51	85	0
1	1	16	38	1	1	3	4	474	354	135	3.910274	-22.384966	0.474	1.188	22.384966	10	-24.136232	2	1	54.27	6	0	1	0	0	20	24	31.18543388	18	96	124.5	85	98.16666667	95.5												102.184	38	85	0
1	1	14	41	1	1	3	1	318	264	0	1.284835	-10.929532	0.318	1.02	10.929532	11	-10.315849	2	1	54.27	5	0	1	0	0	23	21	31.18543388	18	96	124.5	85	98.16666667	95.5												102.184	85	84	0
1	1	8	24	1	1	3	2	294	288	45	0.970872	-5.589878	0.294	1.236	5.589878	6	-12.980179	2	1	54.27	3	0	1	0	0	39	5	31.18543388	18	96	124.5	85	98.16666667	95.5												102.184	68	108	0
1	1	11	25	1	1	3	2	294	270	45	0.494876	-0.783806	0.294	1.074	0.783806	7	-11.725529	2	1	54.27	4	0	1	0	0	32	12	31.18543388	18	96	124.5	85	98.16666667	95.5												102.184	69	102	0
1	1	7	37	1	1	3	1	486	210	0	1.578651	-0.441625	0.486	1.206	0.441625	10	-0.751852	2	1	54.27	3	0	1	0	0	32	12	31.18543388	18	96	124.5	85	98.16666667	95.5												102.184	37	108	0
1	1	4	7	1	1	3	1	324	312	0	0.883645	-6.055477	0.324	1.272	6.055477	2	-7.237687	2	1	54.27	2	0	1	0	0	40	4	31.18543388	18	96	124.5	85	98.16666667	95.5												102.184	7	118	0
1	1	15	1	0	1	3	2	702	240	45	1.81848	-19.847353	0.702	1.242	19.847353	1	-12.408319	2	1	54.27	5	0	1	0	0	33	11	31.18543388	18	96	124.5	85	98.16666667	95.5												102.184	89	84	0
1	1	4	39	1	1	3	1	390	264	0	0.79982	-2.288356	0.39	1.134	2.288356	10	3.275039	2	1	54.27	2	0	1	0	0	40	4	31.18543388	18	96	124.5	85	98.16666667	95.5												102.184	39	118	0
1	1	11	31	1	1	3	4	306	366	135	1.455603	0.23927	0.306	1.074	0.23927	8	0.538687	2	1	54.27	4	0	1	0	0	32	12	31.18543388	18	96	124.5	85	98.16666667	95.5												102.184	75	102	0
1	1	5	4	1	1	3	3	342	294	90	0.590281	-6.584016	0.342	1.164	6.584016	1	-5.29727	2	1	54.27	2	0	1	0	0	40	4	31.18543388	18	96	124.5	85	98.16666667	95.5												102.184	48	118	0
1	1	10	13	0	1	3	2	438	306	45	1.155708	-6.627819	0.438	1.062	6.627819	4	1.022576	2	1	54.27	4	0	1	0	0	38	6	31.18543388	18	96	124.5	85	98.16666667	95.5												102.184	13	102	0
1	1	16	35	1	1	3	2	594	222	45	2.844018	-34.954613	0.594	1.572	34.954613	9	-37.423875	2	1	54.27	6	0	1	0	0	20	24	31.18543388	18	96	124.5	85	98.16666667	95.5												102.184	35	85	0
1	1	12	4	1	1	3	4	618	324	135	0.394357	6.147817	0.618	1.356	6.147817	1	4.30008	2	1	54.27	4	0	1	0	0	32	12	31.18543388	18	96	124.5	85	98.16666667	95.5												102.184	92	102	0
1	1	10	9	1	1	3	1	456	378	0	1.566047	-10.578898	0.456	1.128	10.578898	3	-16.296433	2	1	54.27	4	0	1	0	0	38	6	31.18543388	18	96	124.5	85	98.16666667	95.5												102.184	9	102	0
1	1	17	22	1	1	3	2	438	378	45	1.727422	-3.46922	0.438	1.212	3.46922	6	-5.236854	2	1	54.27	6	0	1	0	0	29	15	31.18543388	18	96	124.5	85	98.16666667	95.5												102.184	66	85	0
1	1	2	19	1	1	3	2	354	240	45	0.412385	-1.231867	0.354	1.098	1.231867	5	3.102294	2	1	54.27	1	0	1	0	0	37	7	31.18543388	18	96	124.5	85	98.16666667	95.5												102.184	63	112	0
1	1	8	10	1	1	3	2	288	198	45	1.512362	-14.404184	0.288	1.062	14.404184	3	-13.897199	2	1	54.27	3	0	1	0	0	39	5	31.18543388	18	96	124.5	85	98.16666667	95.5												102.184	54	108	0
1	1	5	9	1	1	3	4	396	318	135	0.147091	2.171852	0.396	1.11	2.171852	3	1.037015	2	1	54.27	2	0	1	0	0	40	4	31.18543388	18	96	124.5	85	98.16666667	95.5												102.184	53	118	0
1	1	14	6	0	1	3	1	390	198	0	1.740999	-4.287179	0.39	1.206	4.287179	2	-3.951066	2	1	54.27	5	0	1	0	0	23	21	31.18543388	18	96	124.5	85	98.16666667	95.5												102.184	50	84	0
1	1	7	24	1	1	3	3	408	246	90	1.195705	0.268836	0.408	1.32	0.268836	6	4.958072	2	1	54.27	3	0	1	0	0	32	12	31.18543388	18	96	124.5	85	98.16666667	95.5												102.184	24	108	0
1	1	8	14	1	1	3	2	282	258	45	0.860653	-7.553444	0.282	1.128	7.553444	4	-7.279404	2	1	54.27	3	0	1	0	0	39	5	31.18543388	18	96	124.5	85	98.16666667	95.5												102.184	58	108	0
1	1	10	35	1	1	3	4	396	324	135	1.521531	-7.180787	0.396	1.128	7.180787	9	-4.803593	2	1	54.27	4	0	1	0	0	38	6	31.18543388	18	96	124.5	85	98.16666667	95.5												102.184	35	102	0
1	1	8	11	1	1	3	1	264	354	0	1.264984	-4.442977	0.264	1.062	4.442977	3	-2.561567	2	1	54.27	3	0	1	0	0	39	5	31.18543388	18	96	124.5	85	98.16666667	95.5												102.184	55	108	0
1	1	3	24	1	1	3	3	306	198	90	1.840378	-0.547727	0.306	1.05	0.547727	6	-4.051099	2	1	54.27	1	0	1	0	0	36	8	31.18543388	18	96	124.5	85	98.16666667	95.5												102.184	112	112	0
1	1	6	14	1	1	3	3	372	258	90	1.152228	3.776681	0.372	1.152	3.776681	4	5.970692	2	1	54.27	2	0	1	0	0	38	6	31.18543388	18	96	124.5	85	98.16666667	95.5												102.184	102	118	0
1	1	8	16	1	1	3	3	324	288	90	0.380016	0.403944	0.324	1.14	0.403944	4	1.416518	2	1	54.27	3	0	1	0	0	39	5	31.18543388	18	96	124.5	85	98.16666667	95.5												102.184	60	108	0
1	1	9	1	0	1	3	1	390	138	0	2.898866	-3.471944	0.39	1.986	3.471944	1	-5.112945	2	1	54.27	3	0	1	0	0	37	7	31.18543388	18	96	124.5	85	98.16666667	95.5												102.184	89	108	0
1	1	6	41	1	1	3	3	618	294	90	0.75508	3.631503	0.618	1.344	3.631503	11	2.125914	2	1	54.27	2	0	1	0	0	38	6	31.18543388	18	96	124.5	85	98.16666667	95.5												102.184	129	118	0
1	1	13	33	0	1	3	1	306	696	0	4.817629	-9.381185	0.306	1.998	9.381185	9	-30.366598	2	1	54.27	5	0	1	0	0	28	16	31.18543388	18	96	124.5	85	98.16666667	95.5												102.184	33	84	0
1	1	7	43	0	1	3	1	468	180	0	1.46663	-18.066022	0.468	1.41	18.066022	11	-2.852938	2	1	54.27	3	0	1	0	0	32	12	31.18543388	18	96	124.5	85	98.16666667	95.5												102.184	43	108	0
1	1	7	3	1	1	3	2	780	276	45	0.737494	-17.551584	0.78	1.512	17.551584	1	-22.391825	2	1	54.27	3	0	1	0	0	32	12	31.18543388	18	96	124.5	85	98.16666667	95.5												102.184	3	108	0
1	1	17	12	0	1	3	1	502	366	0	2.708551	-26.98259	0.502	2.002	26.98259	3	-7.521327	2	1	54.27	6	0	1	0	0	29	15	31.18543388	18	96	124.5	85	98.16666667	95.5												102.184	56	85	0
1	1	16	15	1	1	3	1	630	204	0	3.18219	-49.490249	0.63	1.362	49.490249	4	-57.599838	2	1	54.27	6	0	1	0	0	20	24	31.18543388	18	96	124.5	85	98.16666667	95.5												102.184	15	85	0
1	1	12	33	1	1	3	2	258	276	45	0.895537	-14.554971	0.258	1.206	14.554971	9	-19.821215	2	1	54.27	4	0	1	0	0	32	12	31.18543388	18	96	124.5	85	98.16666667	95.5												102.184	121	102	0
1	1	16	29	0	1	3	1	90	918	0	4.678365	-24.739743	0.09	2.01	24.739743	8	-18.840243	2	1	54.27	6	0	1	0	0	20	24	31.18543388	18	96	124.5	85	98.16666667	95.5												102.184	29	85	0
1	1	11	27	1	1	3	1	318	264	0	0.327839	4.643263	0.318	1.074	4.643263	7	0	2	1	54.27	4	0	1	0	0	32	12	31.18543388	18	96	124.5	85	98.16666667	95.5												102.184	71	102	0
1	1	4	37	1	1	3	2	390	258	45	0.120115	-7.83858	0.39	1.206	7.83858	10	-9.235498	2	1	54.27	2	0	1	0	0	40	4	31.18543388	18	96	124.5	85	98.16666667	95.5												102.184	37	118	0
1	1	15	21	1	1	3	3	456	354	90	0.703676	1.527922	0.456	1.338	1.527922	6	-9.197107	2	1	54.27	5	0	1	0	0	33	11	31.18543388	18	96	124.5	85	98.16666667	95.5												102.184	109	84	0
1	1	16	17	0	1	3	4	342	0	135	0.897519	-143.915655	0.342	1.044	143.915655	5	-135	2	1	54.27	6	0	1	0	0	20	24	31.18543388	18	96	124.5	85	98.16666667	95.5												102.184	17	85	0
1	1	15	7	0	1	3	1	1014	0	0	1.018706	-119.950674	1.014	2.004	119.950674	2	0	2	1	54.27	5	0	1	0	0	33	11	31.18543388	18	96	124.5	85	98.16666667	95.5												102.184	95	84	0
1	1	3	27	1	1	3	1	276	276	0	0.491819	-6.804672	0.276	1.008	6.804672	7	-5.419176	2	1	54.27	1	0	1	0	0	36	8	31.18543388	18	96	124.5	85	98.16666667	95.5												102.184	115	112	0
1	1	12	40	1	1	3	1	324	276	0	0.480738	-1.250427	0.324	1.17	1.250427	10	1.150703	2	1	54.27	4	0	1	0	0	32	12	31.18543388	18	96	124.5	85	98.16666667	95.5												102.184	128	102	0
1	1	14	23	0	1	3	1	1007	336	0	1.749658	-13.550881	1.007	1.673	13.550881	6	-20.094285	2	1	54.27	5	0	1	0	0	23	21	31.18543388	18	96	124.5	85	98.16666667	95.5												102.184	67	84	0
1	1	7	27	1	1	3	3	372	300	90	0.361882	1.110501	0.372	1.212	1.110501	7	3.976845	2	1	54.27	3	0	1	0	0	32	12	31.18543388	18	96	124.5	85	98.16666667	95.5												102.184	27	108	0
1	1	17	34	1	1	3	3	204	450	90	2.174874	-3.695633	0.204	1.074	3.695633	9	2.769821	2	1	54.27	6	0	1	0	0	29	15	31.18543388	18	96	124.5	85	98.16666667	95.5												102.184	78	85	0
1	1	3	33	1	1	3	1	288	324	0	1.09349	0.968974	0.288	0.966	0.968974	9	7.395017	2	1	54.27	1	0	1	0	0	36	8	31.18543388	18	96	124.5	85	98.16666667	95.5												102.184	121	112	0
1	1	10	32	1	1	3	1	312	408	0	0.041484	-1.623291	0.312	1.134	1.623291	8	-1.342421	2	1	54.27	4	0	1	0	0	38	6	31.18543388	18	96	124.5	85	98.16666667	95.5												102.184	32	102	0
1	1	5	11	1	1	3	2	366	384	45	1.082287	-0.257779	0.366	1.074	0.257779	3	-3.136097	2	1	54.27	2	0	1	0	0	40	4	31.18543388	18	96	124.5	85	98.16666667	95.5												102.184	55	118	0
1	1	17	44	0	1	3	2	312	426	45	1.553025	-16.425916	0.312	0.996	16.425916	11	-14.09593	2	1	54.27	6	0	1	0	0	29	15	31.18543388	18	96	124.5	85	98.16666667	95.5												102.184	88	85	0
1	1	11	2	1	1	3	4	606	282	135	0.719082	-4.765213	0.606	1.434	4.765213	1	-3.800613	2	1	54.27	4	0	1	0	0	32	12	31.18543388	18	96	124.5	85	98.16666667	95.5												102.184	46	102	0
1	1	4	28	1	1	3	3	396	372	90	0.393537	-2.802964	0.396	1.272	2.802964	7	-5.761709	2	1	54.27	2	0	1	0	0	40	4	31.18543388	18	96	124.5	85	98.16666667	95.5												102.184	28	118	0
1	1	17	41	0	1	3	3	426	300	90	1.505945	14.430604	0.426	2.004	14.430604	11	7.667917	2	1	54.27	6	0	1	0	0	29	15	31.18543388	18	96	124.5	85	98.16666667	95.5												102.184	85	85	0
1	1	15	16	0	1	3	3	462	138	90	1.127756	-13.962023	0.462	1.116	13.962023	4	1.340382	2	1	54.27	5	0	1	0	0	33	11	31.18543388	18	96	124.5	85	98.16666667	95.5												102.184	104	84	0
1	1	4	38	1	1	3	4	384	384	135	0.392107	-8.273659	0.384	1.206	8.273659	10	-16.123301	2	1	54.27	2	0	1	0	0	40	4	31.18543388	18	96	124.5	85	98.16666667	95.5												102.184	38	118	0
1	1	16	28	0	1	3	1	1014	468	0	1.967179	-21.583463	1.014	2.01	21.583463	7	-22.011397	2	1	54.27	6	0	1	0	0	20	24	31.18543388	18	96	124.5	85	98.16666667	95.5												102.184	28	85	0
1	1	11	10	1	1	3	3	366	264	90	0.577574	-6.954672	0.366	1.14	6.954672	3	-9.861025	2	1	54.27	4	0	1	0	0	32	12	31.18543388	18	96	124.5	85	98.16666667	95.5												102.184	54	102	0
1	1	13	43	0	1	3	2	588	192	45	1.369156	-8.007219	0.588	1.134	8.007219	11	-12.047292	2	1	54.27	5	0	1	0	0	28	16	31.18543388	18	96	124.5	85	98.16666667	95.5												102.184	43	84	0
1	1	1	18	1	1	3	4	318	300	135	0.714294	11.894346	0.318	1.134	11.894346	5	13.359856	2	1	54.27	1	0	1	0	0	39	5	31.18543388	18	96	124.5	85	98.16666667	95.5												102.184	18	112	0
1	1	11	38	1	1	3	1	336	336	0	1.230536	12.206831	0.336	1.068	12.206831	10	4.868343	2	1	54.27	4	0	1	0	0	32	12	31.18543388	18	96	124.5	85	98.16666667	95.5												102.184	82	102	0
1	1	16	5	0	1	3	1	486	786	0	2.894071	-57.634256	0.486	2.004	57.634256	2	-40.47023	2	1	54.27	6	0	1	0	0	20	24	31.18543388	18	96	124.5	85	98.16666667	95.5												102.184	5	85	0
1	1	8	39	1	1	3	4	414	216	135	0.726225	-9.593136	0.414	1.176	9.593136	10	-8.735224	2	1	54.27	3	0	1	0	0	39	5	31.18543388	18	96	124.5	85	98.16666667	95.5												102.184	83	108	0
1	1	18	8	1	1	3	1	510	246	0	1.061727	-7.360022	0.51	1.242	7.360022	2	-11.258121	2	1	54.27	6	0	1	0	0	36	8	31.18543388	18	96	124.5	85	98.16666667	95.5												102.184	96	85	0
1	1	1	32	1	1	3	1	288	300	0	0.905242	5.018005	0.288	1.044	5.018005	8	6.942197	2	1	54.27	1	0	1	0	0	39	5	31.18543388	18	96	124.5	85	98.16666667	95.5												102.184	32	112	0
1	1	11	35	1	1	3	4	288	366	135	1.631079	-10.074485	0.288	1.074	10.074485	9	-7.730108	2	1	54.27	4	0	1	0	0	32	12	31.18543388	18	96	124.5	85	98.16666667	95.5												102.184	79	102	0
1	1	9	17	1	1	3	2	306	270	45	0.196977	-3.791479	0.306	1.038	3.791479	5	-7.799477	2	1	54.27	3	0	1	0	0	37	7	31.18543388	18	96	124.5	85	98.16666667	95.5												102.184	105	108	0
1	1	12	43	1	1	3	2	378	372	45	0.716287	-6.009021	0.378	1.254	6.009021	11	-5.933167	2	1	54.27	4	0	1	0	0	32	12	31.18543388	18	96	124.5	85	98.16666667	95.5												102.184	131	102	0
1	1	10	41	1	1	3	4	408	222	135	1.543283	-20.686565	0.408	1.296	20.686565	11	-16.244893	2	1	54.27	4	0	1	0	0	38	6	31.18543388	18	96	124.5	85	98.16666667	95.5												102.184	41	102	0
1	1	14	43	1	1	3	4	318	318	135	3.040488	-6.828866	0.318	0.978	6.828866	11	-7.613307	2	1	54.27	5	0	1	0	0	23	21	31.18543388	18	96	124.5	85	98.16666667	95.5												102.184	87	84	0
1	1	5	44	0	1	3	3	252	522	90	1.181568	-7.610853	0.252	1.002	7.610853	11	-1.268553	2	1	54.27	2	0	1	0	0	40	4	31.18543388	18	96	124.5	85	98.16666667	95.5												102.184	88	118	0
1	1	12	1	0	1	3	3	336	216	90	2.436398	-18.894317	0.336	1.176	18.894317	1	-12.936337	2	1	54.27	4	0	1	0	0	32	12	31.18543388	18	96	124.5	85	98.16666667	95.5												102.184	89	102	0
1	1	4	11	1	1	3	4	402	270	135	0.442066	-4.200751	0.402	1.176	4.200751	3	-11.909153	2	1	54.27	2	0	1	0	0	40	4	31.18543388	18	96	124.5	85	98.16666667	95.5												102.184	11	118	0
1	1	3	4	1	1	3	1	258	198	0	1.620935	21.381948	0.258	1.044	21.381948	1	22.372487	2	1	54.27	1	0	1	0	0	36	8	31.18543388	18	96	124.5	85	98.16666667	95.5												102.184	92	112	0
1	1	2	44	0	1	3	1	378	342	0	0.611654	0.723713	0.378	0.996	0.723713	11	6.479042	2	1	54.27	1	0	1	0	0	37	7	31.18543388	18	96	124.5	85	98.16666667	95.5												102.184	88	112	0
1	1	1	2	1	1	3	3	354	234	90	2.216998	-6.371073	0.354	1.182	6.371073	1	-3.790794	2	1	54.27	1	0	1	0	0	39	5	31.18543388	18	96	124.5	85	98.16666667	95.5												102.184	2	112	0
1	1	8	36	1	1	3	1	360	210	0	0.446005	7.205291	0.36	1.098	7.205291	9	3.35284	2	1	54.27	3	0	1	0	0	39	5	31.18543388	18	96	124.5	85	98.16666667	95.5												102.184	80	108	0
1	1	4	33	0	1	3	3	396	192	90	0.869136	-8.316015	0.396	1.134	8.316015	9	-12.585704	2	1	54.27	2	0	1	0	0	40	4	31.18543388	18	96	124.5	85	98.16666667	95.5												102.184	33	118	0
1	1	12	36	1	1	3	3	372	246	90	1.207874	-0.453285	0.372	1.164	0.453285	9	-7.915321	2	1	54.27	4	0	1	0	0	32	12	31.18543388	18	96	124.5	85	98.16666667	95.5												102.184	124	102	0
1	1	3	16	1	1	3	2	312	210	45	1.050935	-13.372581	0.312	0.948	13.372581	4	-3.650867	2	1	54.27	1	0	1	0	0	36	8	31.18543388	18	96	124.5	85	98.16666667	95.5												102.184	104	112	0
1	1	10	38	1	1	3	1	450	366	0	1.207863	-5.525882	0.45	1.23	5.525882	10	0	2	1	54.27	4	0	1	0	0	38	6	31.18543388	18	96	124.5	85	98.16666667	95.5												102.184	38	102	0
1	1	5	42	1	1	3	2	414	270	45	0.910094	-8.2678	0.414	1.128	8.2678	11	-0.447393	2	1	54.27	2	0	1	0	0	40	4	31.18543388	18	96	124.5	85	98.16666667	95.5												102.184	86	118	0
1	1	6	25	0	1	3	3	360	474	90	3.2624	-64.13019	0.36	1.236	64.13019	7	-57.233995	2	1	54.27	2	0	1	0	0	38	6	31.18543388	18	96	124.5	85	98.16666667	95.5												102.184	113	118	0
1	1	3	42	1	1	3	4	372	198	135	0.705066	5.669892	0.372	1.128	5.669892	11	4.414361	2	1	54.27	1	0	1	0	0	36	8	31.18543388	18	96	124.5	85	98.16666667	95.5												102.184	130	112	0
1	1	2	9	1	1	3	4	366	264	135	0.66417	2.288385	0.366	1.182	2.288385	3	0.997156	2	1	54.27	1	0	1	0	0	37	7	31.18543388	18	96	124.5	85	98.16666667	95.5												102.184	53	112	0
1	1	2	15	1	1	3	4	336	294	135	0.837984	-3.345914	0.336	1.08	3.345914	4	-2.523829	2	1	54.27	1	0	1	0	0	37	7	31.18543388	18	96	124.5	85	98.16666667	95.5												102.184	59	112	0
1	1	17	35	1	1	3	4	294	336	135	4.510713	-9.562827	0.294	1.038	9.562827	9	-10.903046	2	1	54.27	6	0	1	0	0	29	15	31.18543388	18	96	124.5	85	98.16666667	95.5												102.184	79	85	0
1	1	1	1	0	1	3	1	264	162	0	2.318395	8.426011	0.264	1.14	8.426011	1	9.9683	2	1	54.27	1	0	1	0	0	39	5	31.18543388	18	96	124.5	85	98.16666667	95.5												102.184	1	112	0
1	1	5	41	1	1	3	4	426	276	135	0.926301	0.264988	0.426	1.206	0.264988	11	3.794093	2	1	54.27	2	0	1	0	0	40	4	31.18543388	18	96	124.5	85	98.16666667	95.5												102.184	85	118	0
1	1	12	28	1	1	3	2	492	222	45	1.09645	11.936288	0.492	1.29	11.936288	7	3.249269	2	1	54.27	4	0	1	0	0	32	12	31.18543388	18	96	124.5	85	98.16666667	95.5												102.184	116	102	0
1	1	14	10	1	1	3	3	744	210	90	1.540572	-21.878309	0.744	1.59	21.878309	3	-15.898879	2	1	54.27	5	0	1	0	0	23	21	31.18543388	18	96	124.5	85	98.16666667	95.5												102.184	54	84	0
1	1	7	15	0	1	3	1	1014	0	0	0.382421	-156.02747	1.014	2.004	156.02747	4	0	2	1	54.27	3	0	1	0	0	32	12	31.18543388	18	96	124.5	85	98.16666667	95.5												102.184	15	108	0
1	1	3	28	1	1	3	2	252	312	45	0.438697	-8.643046	0.252	1.08	8.643046	7	-6.317137	2	1	54.27	1	0	1	0	0	36	8	31.18543388	18	96	124.5	85	98.16666667	95.5												102.184	116	112	0
1	1	4	27	1	1	3	1	390	378	0	0.603207	-2.299794	0.39	1.116	2.299794	7	-0.508022	2	1	54.27	2	0	1	0	0	40	4	31.18543388	18	96	124.5	85	98.16666667	95.5												102.184	27	118	0
1	1	10	14	1	1	3	4	492	282	135	0.428932	-5.459319	0.492	1.218	5.459319	4	-1.523406	2	1	54.27	4	0	1	0	0	38	6	31.18543388	18	96	124.5	85	98.16666667	95.5												102.184	14	102	0
1	1	15	29	1	1	3	1	282	336	0	0.728063	2.193947	0.282	1.14	2.193947	8	-4.293043	2	1	54.27	5	0	1	0	0	33	11	31.18543388	18	96	124.5	85	98.16666667	95.5												102.184	117	84	0
1	1	17	9	1	1	3	4	336	276	135	0.951997	-11.550309	0.336	1.062	11.550309	3	-9.00009	2	1	54.27	6	0	1	0	0	29	15	31.18543388	18	96	124.5	85	98.16666667	95.5												102.184	53	85	0
1	1	4	8	1	1	3	3	450	234	90	0.881171	-7.162229	0.45	1.11	7.162229	2	-2.432512	2	1	54.27	2	0	1	0	0	40	4	31.18543388	18	96	124.5	85	98.16666667	95.5												102.184	8	118	0
1	1	6	34	1	1	3	3	336	306	90	1.53406	-11.112626	0.336	1.164	11.112626	9	-12.539819	2	1	54.27	2	0	1	0	0	38	6	31.18543388	18	96	124.5	85	98.16666667	95.5												102.184	122	118	0
1	1	7	7	1	1	3	3	588	336	90	1.253624	-12.650081	0.588	1.482	12.650081	2	-17.08411	2	1	54.27	3	0	1	0	0	32	12	31.18543388	18	96	124.5	85	98.16666667	95.5												102.184	7	108	0
1	1	14	37	0	1	3	2	1008	348	45	2.275721	-9.292347	1.008	2.004	9.292347	10	-15.847924	2	1	54.27	5	0	1	0	0	23	21	31.18543388	18	96	124.5	85	98.16666667	95.5												102.184	81	84	0
1	1	8	42	1	1	3	3	348	330	90	0.387492	-2.174626	0.348	1.14	2.174626	11	9.000314	2	1	54.27	3	0	1	0	0	39	5	31.18543388	18	96	124.5	85	98.16666667	95.5												102.184	86	108	0
1	1	18	38	1	1	3	1	480	186	0	0.944687	-6.014849	0.48	1.218	6.014849	10	-13.823671	2	1	54.27	6	0	1	0	0	36	8	31.18543388	18	96	124.5	85	98.16666667	95.5												102.184	126	85	0
1	1	18	36	1	1	3	1	288	234	0	1.598141	-19.860087	0.288	0.966	19.860087	9	-8.003588	2	1	54.27	6	0	1	0	0	36	8	31.18543388	18	96	124.5	85	98.16666667	95.5												102.184	124	85	0
1	1	1	17	1	1	3	3	348	408	90	0.287124	-2.01882	0.348	1.134	2.01882	5	0.611389	2	1	54.27	1	0	1	0	0	39	5	31.18543388	18	96	124.5	85	98.16666667	95.5												102.184	17	112	0
1	1	14	28	1	1	3	2	378	384	45	0.803525	-9.176615	0.378	1.23	9.176615	7	-9.400568	2	1	54.27	5	0	1	0	0	23	21	31.18543388	18	96	124.5	85	98.16666667	95.5												102.184	72	84	0
1	1	4	41	0	1	3	2	456	336	45	0.687544	0.523922	0.456	1.248	0.523922	11	8.637251	2	1	54.27	2	0	1	0	0	40	4	31.18543388	18	96	124.5	85	98.16666667	95.5												102.184	41	118	0
1	1	17	27	1	1	3	1	312	180	0	0.477683	0.348508	0.312	0.948	0.348508	7	1.989508	2	1	54.27	6	0	1	0	0	29	15	31.18543388	18	96	124.5	85	98.16666667	95.5												102.184	71	85	0
1	1	15	39	1	1	3	2	282	240	45	1.025498	-18.257589	0.282	1.074	18.257589	10	-17.301992	2	1	54.27	5	0	1	0	0	33	11	31.18543388	18	96	124.5	85	98.16666667	95.5												102.184	127	84	0
1	1	3	10	1	1	3	3	294	258	90	0.321786	-5.668795	0.294	1.05	5.668795	3	-9.900414	2	1	54.27	1	0	1	0	0	36	8	31.18543388	18	96	124.5	85	98.16666667	95.5												102.184	98	112	0
1	1	17	43	0	1	3	1	420	228	0	2.110679	-10.599142	0.42	1.05	10.599142	11	-5.559737	2	1	54.27	6	0	1	0	0	29	15	31.18543388	18	96	124.5	85	98.16666667	95.5												102.184	87	85	0
1	1	14	9	1	1	3	4	504	198	135	1.043744	-15.57287	0.504	1.29	15.57287	3	-15.261379	2	1	54.27	5	0	1	0	0	23	21	31.18543388	18	96	124.5	85	98.16666667	95.5												102.184	53	84	0
1	1	8	23	1	1	3	1	432	246	0	0.793498	-9.704922	0.432	1.182	9.704922	6	-12.796661	2	1	54.27	3	0	1	0	0	39	5	31.18543388	18	96	124.5	85	98.16666667	95.5												102.184	67	108	0
1	1	13	12	1	1	3	2	696	306	45	1.088015	-10.085176	0.696	1.5	10.085176	3	-17.475681	2	1	54.27	5	0	1	0	0	28	16	31.18543388	18	96	124.5	85	98.16666667	95.5												102.184	12	84	0
1	1	12	14	1	1	3	2	384	372	45	0.384536	-2.926742	0.384	1.146	2.926742	4	7.388251	2	1	54.27	4	0	1	0	0	32	12	31.18543388	18	96	124.5	85	98.16666667	95.5												102.184	102	102	0
1	1	16	23	0	1	3	1	354	1032	0	2.262678	-37.057161	0.354	1.824	37.057161	6	-20.73499	2	1	54.27	6	0	1	0	0	20	24	31.18543388	18	96	124.5	85	98.16666667	95.5												102.184	23	85	0
1	1	2	36	1	1	3	1	180	204	0	1.972626	27.13432	0.18	1.008	27.13432	9	31.205314	2	1	54.27	1	0	1	0	0	37	7	31.18543388	18	96	124.5	85	98.16666667	95.5												102.184	80	112	0
1	1	6	43	0	1	3	2	456	270	45	1.003976	-0.462444	0.456	1.194	0.462444	11	7.500421	2	1	54.27	2	0	1	0	0	38	6	31.18543388	18	96	124.5	85	98.16666667	95.5												102.184	131	118	0
1	1	8	1	1	1	3	3	324	426	90	0.648259	-7.450118	0.324	1.134	7.450118	1	-3.45514	2	1	54.27	3	0	1	0	0	39	5	31.18543388	18	96	124.5	85	98.16666667	95.5												102.184	45	108	0
1	1	18	27	1	1	3	2	426	192	45	0.27682	-9.132606	0.426	1.206	9.132606	7	-8.225143	2	1	54.27	6	0	1	0	0	36	8	31.18543388	18	96	124.5	85	98.16666667	95.5												102.184	115	85	0
1	1	9	9	1	1	3	4	420	264	135	0.774327	1.483742	0.42	1.074	1.483742	3	5.996062	2	1	54.27	3	0	1	0	0	37	7	31.18543388	18	96	124.5	85	98.16666667	95.5												102.184	97	108	0
1	1	17	37	0	1	3	1	174	1044	0	1.49748	0.4818	0.174	2.004	0.4818	10	3.712956	2	1	54.27	6	0	1	0	0	29	15	31.18543388	18	96	124.5	85	98.16666667	95.5												102.184	81	85	0
1	1	11	4	1	1	3	3	582	192	90	0.865182	-4.553258	0.582	1.17	4.553258	1	-2.601245	2	1	54.27	4	0	1	0	0	32	12	31.18543388	18	96	124.5	85	98.16666667	95.5												102.184	48	102	0
1	1	3	7	1	1	3	1	234	282	0	0.681109	-2.740422	0.234	0.942	2.740422	2	-2.087671	2	1	54.27	1	0	1	0	0	36	8	31.18543388	18	96	124.5	85	98.16666667	95.5												102.184	95	112	0
1	1	9	19	1	1	3	3	348	174	90	0.592386	-7.337646	0.348	1.098	7.337646	5	-4.515141	2	1	54.27	3	0	1	0	0	37	7	31.18543388	18	96	124.5	85	98.16666667	95.5												102.184	107	108	0
1	1	4	18	1	1	3	3	336	450	90	0.367286	-14.043903	0.336	1.278	14.043903	5	-12.175765	2	1	54.27	2	0	1	0	0	40	4	31.18543388	18	96	124.5	85	98.16666667	95.5												102.184	18	118	0
1	1	10	17	1	1	3	1	420	420	0	0.667079	-4.762295	0.42	1.206	4.762295	5	-7.833629	2	1	54.27	4	0	1	0	0	38	6	31.18543388	18	96	124.5	85	98.16666667	95.5												102.184	17	102	0
1	1	16	21	0	1	3	3	1002	216	90	3.714996	9.207392	1.002	2.004	9.207392	6	6.493122	2	1	54.27	6	0	1	0	0	20	24	31.18543388	18	96	124.5	85	98.16666667	95.5												102.184	21	85	0
1	1	1	3	1	1	3	2	288	228	45	0.68187	-10.278239	0.288	1.164	10.278239	1	-4.571655	2	1	54.27	1	0	1	0	0	39	5	31.18543388	18	96	124.5	85	98.16666667	95.5												102.184	3	112	0
1	1	4	5	1	1	3	4	324	324	135	1.084823	-13.730928	0.324	1.158	13.730928	2	-10.088678	2	1	54.27	2	0	1	0	0	40	4	31.18543388	18	96	124.5	85	98.16666667	95.5												102.184	5	118	0
1	1	3	8	1	1	3	4	288	264	135	0.313148	-3.46558	0.288	0.978	3.46558	2	-3.157977	2	1	54.27	1	0	1	0	0	36	8	31.18543388	18	96	124.5	85	98.16666667	95.5												102.184	96	112	0
1	1	6	27	1	1	3	4	252	336	135	0.508991	0.757785	0.252	1.098	0.757785	7	4.720166	2	1	54.27	2	0	1	0	0	38	6	31.18543388	18	96	124.5	85	98.16666667	95.5												102.184	115	118	0
1	1	2	32	0	1	3	2	420	150	45	0.596505	7.315433	0.42	1.158	7.315433	8	17.61852	2	1	54.27	1	0	1	0	0	37	7	31.18543388	18	96	124.5	85	98.16666667	95.5												102.184	76	112	0
1	1	8	35	1	1	3	4	300	246	135	0.350127	3.643675	0.3	1.05	3.643675	9	-5.090013	2	1	54.27	3	0	1	0	0	39	5	31.18543388	18	96	124.5	85	98.16666667	95.5												102.184	79	108	0
1	1	10	8	1	1	3	4	552	318	135	1.211492	-2.374639	0.552	1.242	2.374639	2	1.870897	2	1	54.27	4	0	1	0	0	38	6	31.18543388	18	96	124.5	85	98.16666667	95.5												102.184	8	102	0
1	1	17	10	0	1	3	2	516	318	45	2.711599	0.805842	0.516	1.992	0.805842	3	12.522455	2	1	54.27	6	0	1	0	0	29	15	31.18543388	18	96	124.5	85	98.16666667	95.5												102.184	54	85	0
1	1	9	11	1	1	3	1	330	180	0	1.189456	-0.782827	0.33	1.074	0.782827	3	-1.708344	2	1	54.27	3	0	1	0	0	37	7	31.18543388	18	96	124.5	85	98.16666667	95.5												102.184	99	108	0
1	1	2	35	1	1	3	4	228	342	135	0.513801	8.436464	0.228	1.062	8.436464	9	8.534696	2	1	54.27	1	0	1	0	0	37	7	31.18543388	18	96	124.5	85	98.16666667	95.5												102.184	79	112	0
1	1	6	28	1	1	3	2	312	318	45	0.706926	-0.577919	0.312	1.062	0.577919	7	1.074607	2	1	54.27	2	0	1	0	0	38	6	31.18543388	18	96	124.5	85	98.16666667	95.5												102.184	116	118	0
1	1	15	38	1	1	3	1	384	294	0	1.737309	-12.30114	0.384	1.08	12.30114	10	-11.235755	2	1	54.27	5	0	1	0	0	33	11	31.18543388	18	96	124.5	85	98.16666667	95.5												102.184	126	84	0
1	1	4	4	1	1	3	3	420	354	90	1.118011	-7.623729	0.42	1.11	7.623729	1	-4.742145	2	1	54.27	2	0	1	0	0	40	4	31.18543388	18	96	124.5	85	98.16666667	95.5												102.184	4	118	0
1	1	15	23	1	1	3	1	600	288	0	1.142588	8.631208	0.6	1.332	8.631208	6	5.465934	2	1	54.27	5	0	1	0	0	33	11	31.18543388	18	96	124.5	85	98.16666667	95.5												102.184	111	84	0
1	1	1	21	1	1	3	2	480	198	45	0.507677	-13.171031	0.48	1.098	13.171031	6	-16.65968	2	1	54.27	1	0	1	0	0	39	5	31.18543388	18	96	124.5	85	98.16666667	95.5												102.184	21	112	0
1	1	12	16	1	1	3	4	438	180	135	0.513655	-6.180504	0.438	1.164	6.180504	4	-7.781187	2	1	54.27	4	0	1	0	0	32	12	31.18543388	18	96	124.5	85	98.16666667	95.5												102.184	104	102	0
1	1	6	15	1	1	3	4	324	276	135	0.736835	-2.175767	0.324	1.224	2.175767	4	-2.736081	2	1	54.27	2	0	1	0	0	38	6	31.18543388	18	96	124.5	85	98.16666667	95.5												102.184	103	118	0
1	1	8	28	1	1	3	3	252	246	90	1.142269	1.189862	0.252	0.942	1.189862	7	6.79029	2	1	54.27	3	0	1	0	0	39	5	31.18543388	18	96	124.5	85	98.16666667	95.5												102.184	72	108	0
1	1	4	29	1	1	3	3	852	228	90	1.09179	-4.779016	0.852	1.56	4.779016	8	-4.109424	2	1	54.27	2	0	1	0	0	40	4	31.18543388	18	96	124.5	85	98.16666667	95.5												102.184	29	118	0
1	1	1	6	1	1	3	1	252	294	0	0.205312	21.303005	0.252	1.146	21.303005	2	27.861538	2	1	54.27	1	0	1	0	0	39	5	31.18543388	18	96	124.5	85	98.16666667	95.5												102.184	6	112	0
1	1	5	30	1	1	3	1	372	324	0	0.641795	-1.816217	0.372	1.098	1.816217	8	-3.718778	2	1	54.27	2	0	1	0	0	40	4	31.18543388	18	96	124.5	85	98.16666667	95.5												102.184	74	118	0
1	1	15	40	0	1	3	3	426	222	90	1.642441	-2.977626	0.426	1.134	2.977626	10	-12.249375	2	1	54.27	5	0	1	0	0	33	11	31.18543388	18	96	124.5	85	98.16666667	95.5												102.184	128	84	0
1	1	5	20	1	1	3	1	288	306	0	0.820788	-4.599023	0.288	1.074	4.599023	5	-6.501583	2	1	54.27	2	0	1	0	0	40	4	31.18543388	18	96	124.5	85	98.16666667	95.5												102.184	64	118	0
1	1	12	15	1	1	3	1	402	318	0	1.233822	-3.697176	0.402	1.05	3.697176	4	0.522135	2	1	54.27	4	0	1	0	0	32	12	31.18543388	18	96	124.5	85	98.16666667	95.5												102.184	103	102	0
1	1	10	24	1	1	3	4	390	144	135	0.506694	-4.608187	0.39	1.08	4.608187	6	-6.430676	2	1	54.27	4	0	1	0	0	38	6	31.18543388	18	96	124.5	85	98.16666667	95.5												102.184	24	102	0
1	1	17	13	0	1	3	4	564	438	135	0.929905	-5.060356	0.564	1.998	5.060356	4	-9.618922	2	1	54.27	6	0	1	0	0	29	15	31.18543388	18	96	124.5	85	98.16666667	95.5												102.184	57	85	0
1	1	8	25	0	1	3	2	342	870	45	1.211106	16.001214	0.342	2.01	16.001214	7	9.429695	2	1	54.27	3	0	1	0	0	39	5	31.18543388	18	96	124.5	85	98.16666667	95.5												102.184	69	108	0
1	1	18	42	1	1	3	1	306	318	0	1.426209	5.95729	0.306	0.942	5.95729	11	0	2	1	54.27	6	0	1	0	0	36	8	31.18543388	18	96	124.5	85	98.16666667	95.5												102.184	130	85	0
1	1	17	38	0	1	3	4	588	1410	135	4.982348	-0.911782	0.588	1.998	0.911782	10	8.021382	2	1	54.27	6	0	1	0	0	29	15	31.18543388	18	96	124.5	85	98.16666667	95.5												102.184	82	85	0
1	1	2	11	1	1	3	1	360	222	0	0.371608	2.806696	0.36	1.05	2.806696	3	7.315511	2	1	54.27	1	0	1	0	0	37	7	31.18543388	18	96	124.5	85	98.16666667	95.5												102.184	55	112	0
1	1	9	22	1	1	3	1	258	210	0	1.588344	8.473651	0.258	1.08	8.473651	6	5.621118	2	1	54.27	3	0	1	0	0	37	7	31.18543388	18	96	124.5	85	98.16666667	95.5												102.184	110	108	0
1	1	14	11	0	1	3	1	756	270	0	2.444848	-29.101961	0.756	1.716	29.101961	3	-19.636258	2	1	54.27	5	0	1	0	0	23	21	31.18543388	18	96	124.5	85	98.16666667	95.5												102.184	55	84	0
1	1	9	8	1	1	3	3	252	300	90	1.180623	-4.411461	0.252	1.128	4.411461	2	-2.432512	2	1	54.27	3	0	1	0	0	37	7	31.18543388	18	96	124.5	85	98.16666667	95.5												102.184	96	108	0
1	1	9	4	1	1	3	2	294	288	45	1.245217	-10.350531	0.294	0.882	10.350531	1	-11.911048	2	1	54.27	3	0	1	0	0	37	7	31.18543388	18	96	124.5	85	98.16666667	95.5												102.184	92	108	0
1	1	15	12	0	1	3	3	474	234	90	0.194796	7.740713	0.474	1.146	7.740713	3	-8.786624	2	1	54.27	5	0	1	0	0	33	11	31.18543388	18	96	124.5	85	98.16666667	95.5												102.184	100	84	0
1	1	2	12	1	1	3	2	288	192	45	1.203896	-6.64626	0.288	0.948	6.64626	3	-8.067021	2	1	54.27	1	0	1	0	0	37	7	31.18543388	18	96	124.5	85	98.16666667	95.5												102.184	56	112	0
1	1	1	34	1	1	3	4	300	312	135	0.940166	-3.920816	0.3	0.984	3.920816	9	-12.909494	2	1	54.27	1	0	1	0	0	39	5	31.18543388	18	96	124.5	85	98.16666667	95.5												102.184	34	112	0
1	1	3	9	1	1	3	1	288	180	0	1.721684	19.081526	0.288	1.2	19.081526	3	16.784727	2	1	54.27	1	0	1	0	0	36	8	31.18543388	18	96	124.5	85	98.16666667	95.5												102.184	97	112	0
1	1	17	19	1	1	3	1	354	312	0	2.102478	-22.73631	0.354	1.134	22.73631	5	-16.450636	2	1	54.27	6	0	1	0	0	29	15	31.18543388	18	96	124.5	85	98.16666667	95.5												102.184	63	85	0
1	1	11	9	0	1	3	4	564	234	135	1.361574	-6.9233	0.564	1.098	6.9233	3	-4.883576	2	1	54.27	4	0	1	0	0	32	12	31.18543388	18	96	124.5	85	98.16666667	95.5												102.184	53	102	0
1	1	16	7	0	1	3	3	372	312	90	2.404287	-27.866978	0.372	1.614	27.866978	2	-23.507151	2	1	54.27	6	0	1	0	0	20	24	31.18543388	18	96	124.5	85	98.16666667	95.5												102.184	7	85	0
1	1	17	17	0	1	3	4	690	240	135	2.503612	-25.268678	0.69	2.01	25.268678	5	-33.369712	2	1	54.27	6	0	1	0	0	29	15	31.18543388	18	96	124.5	85	98.16666667	95.5												102.184	61	85	0
1	1	3	36	1	1	3	3	324	252	90	0.439125	0.138954	0.324	1.092	0.138954	9	1.466651	2	1	54.27	1	0	1	0	0	36	8	31.18543388	18	96	124.5	85	98.16666667	95.5												102.184	124	112	0
1	1	11	17	1	1	3	2	504	324	45	0.562837	0.035085	0.504	1.23	0.035085	5	5.326888	2	1	54.27	4	0	1	0	0	32	12	31.18543388	18	96	124.5	85	98.16666667	95.5												102.184	61	102	0
1	1	2	20	1	1	3	4	336	252	135	1.130311	-3.954246	0.336	1.128	3.954246	5	-9.451315	2	1	54.27	1	0	1	0	0	37	7	31.18543388	18	96	124.5	85	98.16666667	95.5												102.184	64	112	0
1	1	8	8	1	1	3	3	372	264	90	1.126689	4.953688	0.372	1.14	4.953688	2	0.685986	2	1	54.27	3	0	1	0	0	39	5	31.18543388	18	96	124.5	85	98.16666667	95.5												102.184	52	108	0
1	1	12	30	1	1	3	2	486	384	45	0.685153	-1.043257	0.486	1.26	1.043257	8	0.448344	2	1	54.27	4	0	1	0	0	32	12	31.18543388	18	96	124.5	85	98.16666667	95.5												102.184	118	102	0
1	1	17	26	1	1	3	2	402	354	45	2.00379	1.697764	0.402	1.158	1.697764	7	-1.931332	2	1	54.27	6	0	1	0	0	29	15	31.18543388	18	96	124.5	85	98.16666667	95.5												102.184	70	85	0
1	1	12	42	1	1	3	4	372	198	135	1.358444	-21.1303	0.372	1.278	21.1303	11	-19.197675	2	1	54.27	4	0	1	0	0	32	12	31.18543388	18	96	124.5	85	98.16666667	95.5												102.184	130	102	0
1	1	9	38	1	1	3	1	324	366	0	0.960962	-6.420532	0.324	1.158	6.420532	10	-4.688853	2	1	54.27	3	0	1	0	0	37	7	31.18543388	18	96	124.5	85	98.16666667	95.5												102.184	126	108	0
1	1	6	22	1	1	3	2	516	300	45	1.422222	3.628932	0.516	1.176	3.628932	6	3.4296	2	1	54.27	2	0	1	0	0	38	6	31.18543388	18	96	124.5	85	98.16666667	95.5												102.184	110	118	0
1	1	2	24	1	1	3	4	228	240	135	0.574417	-4.747912	0.228	1.092	4.747912	6	-7.499736	2	1	54.27	1	0	1	0	0	37	7	31.18543388	18	96	124.5	85	98.16666667	95.5												102.184	68	112	0
1	1	6	9	0	1	3	1	1002	588	0	3.720961	43.429246	1.002	1.926	43.429246	3	43.429246	2	1	54.27	2	0	1	0	0	38	6	31.18543388	18	96	124.5	85	98.16666667	95.5												102.184	97	118	0
1	1	9	41	1	1	3	4	456	294	135	0.486025	5.727107	0.456	1.206	5.727107	11	13.028123	2	1	54.27	3	0	1	0	0	37	7	31.18543388	18	96	124.5	85	98.16666667	95.5												102.184	129	108	0
1	1	1	16	1	1	3	3	384	264	90	0.669762	-4.243878	0.384	1.086	4.243878	4	-1.793923	2	1	54.27	1	0	1	0	0	39	5	31.18543388	18	96	124.5	85	98.16666667	95.5												102.184	16	112	0
1	1	17	2	1	1	3	3	510	294	90	1.419048	-17.519567	0.51	1.272	17.519567	1	-27.848068	2	1	54.27	6	0	1	0	0	29	15	31.18543388	18	96	124.5	85	98.16666667	95.5												102.184	46	85	0
1	1	4	17	1	1	3	4	306	342	135	0.766489	-8.968778	0.306	1.266	8.968778	5	-5.438196	2	1	54.27	2	0	1	0	0	40	4	31.18543388	18	96	124.5	85	98.16666667	95.5												102.184	17	118	0
1	1	14	38	1	1	3	1	546	168	0	0.459314	-6.181711	0.546	1.14	6.181711	10	-6.541407	2	1	54.27	5	0	1	0	0	23	21	31.18543388	18	96	124.5	85	98.16666667	95.5												102.184	82	84	0
1	1	13	38	1	1	3	1	600	276	0	1.248682	-5.840479	0.6	1.356	5.840479	10	-7.081205	2	1	54.27	5	0	1	0	0	28	16	31.18543388	18	96	124.5	85	98.16666667	95.5												102.184	38	84	0
1	1	7	38	1	1	3	2	348	390	45	0.790268	1.353383	0.348	1.158	1.353383	10	1.78604	2	1	54.27	3	0	1	0	0	32	12	31.18543388	18	96	124.5	85	98.16666667	95.5												102.184	38	108	0
1	1	7	40	1	1	3	4	582	312	135	0.4112	-13.113269	0.582	1.344	13.113269	10	-14.368799	2	1	54.27	3	0	1	0	0	32	12	31.18543388	18	96	124.5	85	98.16666667	95.5												102.184	40	108	0
1	1	5	43	1	1	3	1	312	318	0	0.952322	-3.036348	0.312	1.056	3.036348	11	1.150702	2	1	54.27	2	0	1	0	0	40	4	31.18543388	18	96	124.5	85	98.16666667	95.5												102.184	87	118	0
1	1	16	19	0	1	3	2	492	1512	45	1.911177	18.141254	0.492	2.01	18.141254	5	1.961132	2	1	54.27	6	0	1	0	0	20	24	31.18543388	18	96	124.5	85	98.16666667	95.5												102.184	19	85	0
1	1	1	43	1	1	3	4	354	186	135	1.034481	8.151312	0.354	1.128	8.151312	11	12.297405	2	1	54.27	1	0	1	0	0	39	5	31.18543388	18	96	124.5	85	98.16666667	95.5												102.184	43	112	0
1	1	18	37	1	1	3	2	414	318	45	1.786904	-11.384305	0.414	1.068	11.384305	10	-11.552921	2	1	54.27	6	0	1	0	0	36	8	31.18543388	18	96	124.5	85	98.16666667	95.5												102.184	125	85	0
1	1	6	29	0	1	3	2	1008	738	45	3.969459	-49.406337	1.008	2.004	49.406337	8	-45.722934	2	1	54.27	2	0	1	0	0	38	6	31.18543388	18	96	124.5	85	98.16666667	95.5												102.184	117	118	0
1	1	3	6	1	1	3	3	204	246	90	1.631073	-0.096596	0.204	1.008	0.096596	2	-1.487488	2	1	54.27	1	0	1	0	0	36	8	31.18543388	18	96	124.5	85	98.16666667	95.5												102.184	94	112	0
1	1	15	34	1	1	3	4	450	324	135	2.597237	-5.910843	0.45	1.116	5.910843	9	-1.118198	2	1	54.27	5	0	1	0	0	33	11	31.18543388	18	96	124.5	85	98.16666667	95.5												102.184	122	84	0
1	1	18	18	1	1	3	1	402	300	0	1.369676	-5.707863	0.402	1.158	5.707863	5	-5.383355	2	1	54.27	6	0	1	0	0	36	8	31.18543388	18	96	124.5	85	98.16666667	95.5												102.184	106	85	0
1	1	6	42	1	1	3	4	546	216	135	0.341717	-6.305008	0.546	1.17	6.305008	11	-3.585894	2	1	54.27	2	0	1	0	0	38	6	31.18543388	18	96	124.5	85	98.16666667	95.5												102.184	130	118	0
1	1	15	44	0	1	3	3	156	594	90	2.497116	-1.223014	0.156	0.996	1.223014	11	1.033229	2	1	54.27	5	0	1	0	0	33	11	31.18543388	18	96	124.5	85	98.16666667	95.5												102.184	132	84	0
1	1	17	25	0	1	3	3	420	180	90	0.95004	-7.72201	0.42	1.092	7.72201	7	-0.682725	2	1	54.27	6	0	1	0	0	29	15	31.18543388	18	96	124.5	85	98.16666667	95.5												102.184	69	85	0
1	1	9	26	1	1	3	4	295	251	135	0.403494	-0.197664	0.295	1.098	0.197664	7	-2.92264	2	1	54.27	3	0	1	0	0	37	7	31.18543388	18	96	124.5	85	98.16666667	95.5												102.184	114	108	0
1	1	18	33	1	1	3	4	486	324	135	1.713218	-6.94285	0.486	1.236	6.94285	9	-2.523828	2	1	54.27	6	0	1	0	0	36	8	31.18543388	18	96	124.5	85	98.16666667	95.5												102.184	121	85	0
1	1	5	22	1	1	3	4	324	264	135	0.426909	-7.824146	0.324	1.236	7.824146	6	-14.860009	2	1	54.27	2	0	1	0	0	40	4	31.18543388	18	96	124.5	85	98.16666667	95.5												102.184	66	118	0
1	1	2	27	1	1	3	3	390	342	90	0.309958	-6.856423	0.39	1.194	6.856423	7	-3.18831	2	1	54.27	1	0	1	0	0	37	7	31.18543388	18	96	124.5	85	98.16666667	95.5												102.184	71	112	0
1	1	2	39	1	1	3	2	390	216	45	0.927032	-17.742099	0.39	1.141	17.742099	10	-10.084505	2	1	54.27	1	0	1	0	0	37	7	31.18543388	18	96	124.5	85	98.16666667	95.5												102.184	83	112	0
1	1	10	19	1	1	3	4	522	348	135	1.852233	-8.2407	0.522	1.182	8.2407	5	-4.028914	2	1	54.27	4	0	1	0	0	38	6	31.18543388	18	96	124.5	85	98.16666667	95.5												102.184	19	102	0
1	1	3	31	1	1	3	3	318	252	90	0.821252	-10.639913	0.318	1.128	10.639913	8	-5.422234	2	1	54.27	1	0	1	0	0	36	8	31.18543388	18	96	124.5	85	98.16666667	95.5												102.184	119	112	0
1	1	15	28	1	1	3	3	348	348	90	2.61025	-8.817561	0.348	1.092	8.817561	7	-7.313413	2	1	54.27	5	0	1	0	0	33	11	31.18543388	18	96	124.5	85	98.16666667	95.5												102.184	116	84	0
1	1	4	42	1	1	3	3	360	264	90	1.723667	1.331655	0.36	1.224	1.331655	11	-4.977402	2	1	54.27	2	0	1	0	0	40	4	31.18543388	18	96	124.5	85	98.16666667	95.5												102.184	42	118	0
1	1	18	21	1	1	3	1	372	306	0	1.740957	-10.609921	0.372	1.116	10.609921	6	-12.530237	2	1	54.27	6	0	1	0	0	36	8	31.18543388	18	96	124.5	85	98.16666667	95.5												102.184	109	85	0
1	1	6	4	1	1	3	1	258	240	0	1.05407	1.343385	0.258	1.098	1.343385	1	7.76037	2	1	54.27	2	0	1	0	0	38	6	31.18543388	18	96	124.5	85	98.16666667	95.5												102.184	92	118	0
1	1	6	23	1	1	3	4	396	300	135	0.144067	0.290517	0.396	1.26	0.290517	6	2.598353	2	1	54.27	2	0	1	0	0	38	6	31.18543388	18	96	124.5	85	98.16666667	95.5												102.184	111	118	0
1	1	16	9	0	1	3	1	612	270	0	4.134146	-62.944618	0.612	1.56	62.944618	3	-30.972462	2	1	54.27	6	0	1	0	0	20	24	31.18543388	18	96	124.5	85	98.16666667	95.5												102.184	9	85	0
1	1	9	16	1	1	3	1	390	288	0	0.441241	-2.938191	0.39	1.146	2.938191	4	-6.091765	2	1	54.27	3	0	1	0	0	37	7	31.18543388	18	96	124.5	85	98.16666667	95.5												102.184	104	108	0
1	1	7	8	1	1	3	4	558	300	135	1.792511	-14.017542	0.558	1.53	14.017542	2	-8.699949	2	1	54.27	3	0	1	0	0	32	12	31.18543388	18	96	124.5	85	98.16666667	95.5												102.184	8	108	0
1	1	12	5	1	1	3	2	576	252	45	0.949301	-8.624528	0.576	1.14	8.624528	2	-12.848162	2	1	54.27	4	0	1	0	0	32	12	31.18543388	18	96	124.5	85	98.16666667	95.5												102.184	93	102	0
1	1	7	13	0	1	3	2	1008	312	45	0.628247	-8.789343	1.008	2.01	8.789343	4	-5.552268	2	1	54.27	3	0	1	0	0	32	12	31.18543388	18	96	124.5	85	98.16666667	95.5												102.184	13	108	0
1	1	15	8	0	1	3	3	444	300	90	1.306895	1.492797	0.444	1.212	1.492797	2	-10.084721	2	1	54.27	5	0	1	0	0	33	11	31.18543388	18	96	124.5	85	98.16666667	95.5												102.184	96	84	0
1	1	12	26	1	1	3	4	522	306	135	1.105039	-1.553922	0.522	1.29	1.553922	7	-2.523828	2	1	54.27	4	0	1	0	0	32	12	31.18543388	18	96	124.5	85	98.16666667	95.5												102.184	114	102	0
1	1	9	3	1	1	3	4	324	354	135	1.181598	-1.396897	0.324	0.978	1.396897	1	0.997156	2	1	54.27	3	0	1	0	0	37	7	31.18543388	18	96	124.5	85	98.16666667	95.5												102.184	91	108	0
1	1	11	15	1	1	3	4	324	360	135	0.932556	-13.00597	0.324	1.128	13.00597	4	-9.298434	2	1	54.27	4	0	1	0	0	32	12	31.18543388	18	96	124.5	85	98.16666667	95.5												102.184	59	102	0
1	1	11	30	1	1	3	3	438	378	90	0.702242	-3.470799	0.438	1.23	3.470799	8	1.784609	2	1	54.27	4	0	1	0	0	32	12	31.18543388	18	96	124.5	85	98.16666667	95.5												102.184	74	102	0
1	1	5	39	1	1	3	4	372	198	135	0.384536	4.467813	0.372	1.152	4.467813	10	-1.099266	2	1	54.27	2	0	1	0	0	40	4	31.18543388	18	96	124.5	85	98.16666667	95.5												102.184	83	118	0
1	1	6	11	1	1	3	3	252	270	90	0.473507	2.753548	0.252	1.062	2.753548	3	6.770921	2	1	54.27	2	0	1	0	0	38	6	31.18543388	18	96	124.5	85	98.16666667	95.5												102.184	99	118	0
1	1	2	3	1	1	3	1	258	240	0	1.65786	10.679901	0.258	1.092	10.679901	1	14.944714	2	1	54.27	1	0	1	0	0	37	7	31.18543388	18	96	124.5	85	98.16666667	95.5												102.184	47	112	0
1	1	10	42	1	1	3	2	390	354	45	0.912586	-9.815629	0.39	1.278	9.815629	11	-13.91388	2	1	54.27	4	0	1	0	0	38	6	31.18543388	18	96	124.5	85	98.16666667	95.5												102.184	42	102	0
1	1	11	40	0	1	3	2	366	210	45	0.828671	-13.641533	0.366	1.116	13.641533	10	-39.378882	2	1	54.27	4	0	1	0	0	32	12	31.18543388	18	96	124.5	85	98.16666667	95.5												102.184	84	102	0
1	1	14	5	1	1	3	4	300	306	135	1.728228	-42.478922	0.3	1.254	42.478922	2	-49.169427	2	1	54.27	5	0	1	0	0	23	21	31.18543388	18	96	124.5	85	98.16666667	95.5												102.184	49	84	0
1	1	10	23	1	1	3	1	306	246	0	0.979627	-11.002798	0.306	1.11	11.002798	6	-10.65636	2	1	54.27	4	0	1	0	0	38	6	31.18543388	18	96	124.5	85	98.16666667	95.5												102.184	23	102	0
1	1	3	38	1	1	3	3	336	228	90	1.4579	-7.900865	0.336	1.17	7.900865	10	-10.712428	2	1	54.27	1	0	1	0	0	36	8	31.18543388	18	96	124.5	85	98.16666667	95.5												102.184	126	112	0
1	1	18	39	1	1	3	4	306	420	135	1.538676	-0.18796	0.306	1.164	0.18796	10	2.460305	2	1	54.27	6	0	1	0	0	36	8	31.18543388	18	96	124.5	85	98.16666667	95.5												102.184	127	85	0
1	1	4	3	1	1	3	1	558	270	0	1.26472	-23.592847	0.558	1.296	23.592847	1	-28.9725	2	1	54.27	2	0	1	0	0	40	4	31.18543388	18	96	124.5	85	98.16666667	95.5												102.184	3	118	0
1	1	18	43	1	1	3	4	318	324	135	1.469859	-12.53931	0.318	1.182	12.53931	11	-11.717225	2	1	54.27	6	0	1	0	0	36	8	31.18543388	18	96	124.5	85	98.16666667	95.5												102.184	131	85	0
1	1	10	33	1	1	3	1	384	378	0	0.052291	-2.559681	0.384	1.182	2.559681	9	-1.358589	2	1	54.27	4	0	1	0	0	38	6	31.18543388	18	96	124.5	85	98.16666667	95.5												102.184	33	102	0
1	1	5	25	1	1	3	2	354	432	45	0.861627	-5.141767	0.354	1.278	5.141767	7	-10.018083	2	1	54.27	2	0	1	0	0	40	4	31.18543388	18	96	124.5	85	98.16666667	95.5												102.184	69	118	0
1	1	9	30	1	1	3	4	318	204	135	0.698698	-4.626353	0.318	0.99	4.626353	8	-6.732238	2	1	54.27	3	0	1	0	0	37	7	31.18543388	18	96	124.5	85	98.16666667	95.5												102.184	118	108	0
1	1	5	31	1	1	3	2	384	270	45	1.202688	0.260833	0.384	1.032	0.260833	8	4.481988	2	1	54.27	2	0	1	0	0	40	4	31.18543388	18	96	124.5	85	98.16666667	95.5												102.184	75	118	0
1	1	18	5	1	1	3	3	396	354	90	0.506902	4.528751	0.396	1.14	4.528751	2	5.789619	2	1	54.27	6	0	1	0	0	36	8	31.18543388	18	96	124.5	85	98.16666667	95.5												102.184	93	85	0
1	1	12	19	1	1	3	4	420	318	135	1.836511	-0.765306	0.42	1.116	0.765306	5	-6.186518	2	1	54.27	4	0	1	0	0	32	12	31.18543388	18	96	124.5	85	98.16666667	95.5												102.184	107	102	0
1	1	16	16	0	1	3	4	642	690	135	0.897519	-33.551208	0.642	2.004	33.551208	4	-7.613307	2	1	54.27	6	0	1	0	0	20	24	31.18543388	18	96	124.5	85	98.16666667	95.5												102.184	16	85	0
1	1	9	13	1	1	3	2	336	198	45	0.787227	-4.01501	0.336	1.074	4.01501	4	-7.117077	2	1	54.27	3	0	1	0	0	37	7	31.18543388	18	96	124.5	85	98.16666667	95.5												102.184	101	108	0
1	1	15	17	1	1	3	1	450	318	0	0.840702	-6.682428	0.45	1.146	6.682428	5	-13.527877	2	1	54.27	5	0	1	0	0	33	11	31.18543388	18	96	124.5	85	98.16666667	95.5												102.184	105	84	0
1	1	4	10	1	1	3	3	432	336	90	0.711519	-5.529042	0.432	1.296	5.529042	3	-3.517495	2	1	54.27	2	0	1	0	0	40	4	31.18543388	18	96	124.5	85	98.16666667	95.5												102.184	10	118	0
1	1	5	33	0	1	3	1	390	126	0	0.944687	0.960694	0.39	1.146	0.960694	9	-2.914317	2	1	54.27	2	0	1	0	0	40	4	31.18543388	18	96	124.5	85	98.16666667	95.5												102.184	77	118	0
1	1	2	14	1	1	3	1	312	240	0	0.298161	10.070901	0.312	1.092	10.070901	4	15.358929	2	1	54.27	1	0	1	0	0	37	7	31.18543388	18	96	124.5	85	98.16666667	95.5												102.184	58	112	0
1	1	7	5	1	1	3	2	618	162	45	1.440303	-25.060225	0.618	1.422	25.060225	2	-17.251188	2	1	54.27	3	0	1	0	0	32	12	31.18543388	18	96	124.5	85	98.16666667	95.5												102.184	5	108	0
1	1	1	29	0	1	3	2	390	180	45	0.73612	-13.832836	0.39	1.05	13.832836	8	7.531173	2	1	54.27	1	0	1	0	0	39	5	31.18543388	18	96	124.5	85	98.16666667	95.5												102.184	29	112	0
1	1	18	41	1	1	3	2	384	330	45	1.659193	14.222468	0.384	1.116	14.222468	11	10.446559	2	1	54.27	6	0	1	0	0	36	8	31.18543388	18	96	124.5	85	98.16666667	95.5												102.184	129	85	0
1	1	3	5	1	1	3	2	228	210	45	1.201683	-8.801674	0.228	0.96	8.801674	2	-15.034978	2	1	54.27	1	0	1	0	0	36	8	31.18543388	18	96	124.5	85	98.16666667	95.5												102.184	93	112	0
1	1	14	4	0	1	3	4	486	1362	135	0.899582	13.423696	0.486	2.004	13.423696	1	28.41538	2	1	54.27	5	0	1	0	0	23	21	31.18543388	18	96	124.5	85	98.16666667	95.5												102.184	48	84	0
1	1	9	29	1	1	3	1	300	312	0	0.312774	4.493046	0.3	1.14	4.493046	8	8.560458	2	1	54.27	3	0	1	0	0	37	7	31.18543388	18	96	124.5	85	98.16666667	95.5												102.184	117	108	0
1	1	7	25	1	1	3	2	498	318	45	0.283877	-7.226951	0.498	1.272	7.226951	7	-2.649421	2	1	54.27	3	0	1	0	0	32	12	31.18543388	18	96	124.5	85	98.16666667	95.5												102.184	25	108	0
1	1	10	5	0	1	3	2	498	144	45	1.782174	-15.336329	0.498	1.236	15.336329	2	-15.049732	2	1	54.27	4	0	1	0	0	38	6	31.18543388	18	96	124.5	85	98.16666667	95.5												102.184	5	102	0
1	1	4	12	1	1	3	1	504	246	0	1.237188	-1.864289	0.504	1.35	1.864289	3	6.241007	2	1	54.27	2	0	1	0	0	40	4	31.18543388	18	96	124.5	85	98.16666667	95.5												102.184	12	118	0
1	1	16	25	0	1	3	2	1008	0	45	4.455101	-40.962418	1.008	2.01	40.962418	7	-45	2	1	54.27	6	0	1	0	0	20	24	31.18543388	18	96	124.5	85	98.16666667	95.5												102.184	25	85	0
1	1	8	4	1	1	3	1	498	186	0	1.134253	-16.373182	0.498	1.158	16.373182	1	-16.373182	2	1	54.27	3	0	1	0	0	39	5	31.18543388	18	96	124.5	85	98.16666667	95.5												102.184	48	108	0
1	1	13	13	1	1	3	1	684	234	0	1.955164	-25.938423	0.684	1.8	25.938423	4	-23.099393	2	1	54.27	5	0	1	0	0	28	16	31.18543388	18	96	124.5	85	98.16666667	95.5												102.184	13	84	0
1	1	1	40	1	1	3	4	258	258	135	0.270027	2.571042	0.258	1.044	2.571042	10	0.164034	2	1	54.27	1	0	1	0	0	39	5	31.18543388	18	96	124.5	85	98.16666667	95.5												102.184	40	112	0
1	1	5	32	1	1	3	4	288	264	135	0.520883	-8.543487	0.288	1.14	8.543487	8	-4.581106	2	1	54.27	2	0	1	0	0	40	4	31.18543388	18	96	124.5	85	98.16666667	95.5												102.184	76	118	0
1	1	18	44	0	1	3	3	258	528	90	1.930495	-6.636691	0.258	0.996	6.636691	11	-3.353171	2	1	54.27	6	0	1	0	0	36	8	31.18543388	18	96	124.5	85	98.16666667	95.5												102.184	132	85	0
1	1	7	2	0	1	3	1	558	336	0	1.959031	-13.386455	0.558	2.01	13.386455	1	-9.984186	2	1	54.27	3	0	1	0	0	32	12	31.18543388	18	96	124.5	85	98.16666667	95.5												102.184	2	108	0
1	1	17	21	0	1	3	3	510	444	90	2.476959	-0.906236	0.51	1.998	0.906236	6	-14.741696	2	1	54.27	6	0	1	0	0	29	15	31.18543388	18	96	124.5	85	98.16666667	95.5												102.184	65	85	0
1	1	15	32	1	1	3	4	348	324	135	2.68834	-0.927465	0.348	1.08	0.927465	8	-3.239075	2	1	54.27	5	0	1	0	0	33	11	31.18543388	18	96	124.5	85	98.16666667	95.5												102.184	120	84	0
1	1	4	1	1	1	3	4	396	438	135	1.176233	-12.940298	0.396	1.368	12.940298	1	-11.173062	2	1	54.27	2	0	1	0	0	40	4	31.18543388	18	96	124.5	85	98.16666667	95.5												102.184	1	118	0
1	1	13	10	0	1	3	4	672	0	135	1.890905	-149.172673	0.672	1.5	149.172673	3	-135	2	1	54.27	5	0	1	0	0	28	16	31.18543388	18	96	124.5	85	98.16666667	95.5												102.184	10	84	0
1	1	1	9	1	1	3	4	276	240	135	1.263113	6.213919	0.276	1.116	6.213919	3	6.294011	2	1	54.27	1	0	1	0	0	39	5	31.18543388	18	96	124.5	85	98.16666667	95.5												102.184	9	112	0
1	1	13	21	1	1	3	2	450	372	45	0.908098	6.131986	0.45	1.35	6.131986	6	10.774035	2	1	54.27	5	0	1	0	0	28	16	31.18543388	18	96	124.5	85	98.16666667	95.5												102.184	21	84	0
1	1	17	11	1	1	3	3	354	276	90	0.365065	-1.418545	0.354	1.056	1.418545	3	1.086124	2	1	54.27	6	0	1	0	0	29	15	31.18543388	18	96	124.5	85	98.16666667	95.5												102.184	55	85	0
1	1	3	12	1	1	3	4	252	378	135	0.861519	7.147473	0.252	1.056	7.147473	3	5.650442	2	1	54.27	1	0	1	0	0	36	8	31.18543388	18	96	124.5	85	98.16666667	95.5												102.184	100	112	0
1	1	5	7	1	1	3	3	378	234	90	1.205667	-4.631007	0.378	1.194	4.631007	2	0.045648	2	1	54.27	2	0	1	0	0	40	4	31.18543388	18	96	124.5	85	98.16666667	95.5												102.184	51	118	0
1	1	11	16	1	1	3	2	390	234	45	0.567768	-9.147461	0.39	1.212	9.147461	4	-17.894771	2	1	54.27	4	0	1	0	0	32	12	31.18543388	18	96	124.5	85	98.16666667	95.5												102.184	60	102	0
1	1	14	22	1	1	3	4	780	354	135	1.169157	-32.662819	0.78	1.758	32.662819	6	-34.477479	2	1	54.27	5	0	1	0	0	23	21	31.18543388	18	96	124.5	85	98.16666667	95.5												102.184	66	84	0
1	1	9	24	0	1	3	2	414	474	45	1.221524	11.248559	0.414	1.998	11.248559	6	23.555117	2	1	54.27	3	0	1	0	0	37	7	31.18543388	18	96	124.5	85	98.16666667	95.5												102.184	112	108	0
1	1	4	31	1	1	3	1	414	288	0	0.750368	-3.430524	0.414	1.098	3.430524	8	-4.119143	2	1	54.27	2	0	1	0	0	40	4	31.18543388	18	96	124.5	85	98.16666667	95.5												102.184	31	118	0
1	1	10	10	1	1	3	2	504	174	45	1.103585	-6.850838	0.504	1.206	6.850838	3	1.624637	2	1	54.27	4	0	1	0	0	38	6	31.18543388	18	96	124.5	85	98.16666667	95.5												102.184	10	102	0
1	1	6	8	1	1	3	1	486	258	0	0.331081	1.61458	0.486	1.278	1.61458	2	8.118054	2	1	54.27	2	0	1	0	0	38	6	31.18543388	18	96	124.5	85	98.16666667	95.5												102.184	96	118	0
1	1	16	44	0	1	3	2	996	-1998	45	4.976432	-112.191987	0.996	0.996	112.191987	11	-45	2	1	54.27	6	0	1	0	0	20	24	31.18543388	18	96	124.5	85	98.16666667	95.5												102.184	44	85	0
1	1	8	18	1	1	3	3	492	288	90	0.404819	2.469314	0.492	1.212	2.469314	5	2.125914	2	1	54.27	3	0	1	0	0	39	5	31.18543388	18	96	124.5	85	98.16666667	95.5												102.184	62	108	0
1	1	14	24	0	1	3	2	1008	0	45	4.020188	-51.685378	1.008	1.026	51.685378	6	-45	2	1	54.27	5	0	1	0	0	23	21	31.18543388	18	96	124.5	85	98.16666667	95.5												102.184	68	84	0
1	1	10	26	1	1	3	4	288	360	135	0.489237	-4.102328	0.288	1.08	4.102328	7	-4.745132	2	1	54.27	4	0	1	0	0	38	6	31.18543388	18	96	124.5	85	98.16666667	95.5												102.184	26	102	0
1	1	16	13	0	1	3	2	1176	672	45	3.749578	22.235446	1.176	2.004	22.235446	4	15.31761	2	1	54.27	6	0	1	0	0	20	24	31.18543388	18	96	124.5	85	98.16666667	95.5												102.184	13	85	0
1	1	7	42	1	1	3	2	588	198	45	0.802283	-15.32573	0.588	1.35	15.32573	11	-9.400569	2	1	54.27	3	0	1	0	0	32	12	31.18543388	18	96	124.5	85	98.16666667	95.5												102.184	42	108	0
1	1	12	41	1	1	3	1	432	186	0	1.050634	-0.049477	0.432	1.182	0.049477	11	1.966393	2	1	54.27	4	0	1	0	0	32	12	31.18543388	18	96	124.5	85	98.16666667	95.5												102.184	129	102	0
1	1	11	6	1	1	3	1	372	414	0	0.689346	-5.597915	0.372	1.224	5.597915	2	-5.231201	2	1	54.27	4	0	1	0	0	32	12	31.18543388	18	96	124.5	85	98.16666667	95.5												102.184	50	102	0
1	1	3	17	0	1	3	2	246	978	45	0.83425	-3.779856	0.246	2.01	3.779856	5	0.772361	2	1	54.27	1	0	1	0	0	36	8	31.18543388	18	96	124.5	85	98.16666667	95.5												102.184	105	112	0
1	1	18	3	1	1	3	4	552	402	135	4.892711	-27.171202	0.552	1.266	27.171202	1	-18.45363	2	1	54.27	6	0	1	0	0	36	8	31.18543388	18	96	124.5	85	98.16666667	95.5												102.184	91	85	0
1	1	5	21	1	1	3	2	276	276	45	1.082924	-5.984346	0.276	1.164	5.984346	6	-3.414214	2	1	54.27	2	0	1	0	0	40	4	31.18543388	18	96	124.5	85	98.16666667	95.5												102.184	65	118	0
1	1	1	31	1	1	3	3	306	258	90	0.277747	-14.81849	0.306	1.08	14.81849	8	-9.697739	2	1	54.27	1	0	1	0	0	39	5	31.18543388	18	96	124.5	85	98.16666667	95.5												102.184	31	112	0
1	1	3	34	1	1	3	4	300	282	135	0.220255	-2.947036	0.3	1.11	2.947036	9	-7.019799	2	1	54.27	1	0	1	0	0	36	8	31.18543388	18	96	124.5	85	98.16666667	95.5												102.184	122	112	0
1	1	1	30	1	1	3	4	432	264	135	1.225967	-3.479895	0.432	1.08	3.479895	8	-3.495722	2	1	54.27	1	0	1	0	0	39	5	31.18543388	18	96	124.5	85	98.16666667	95.5												102.184	30	112	0
1	1	1	26	1	1	3	2	395	306	45	1.609591	-2.278209	0.395	1.079	2.278209	7	4.679324	2	1	54.27	1	0	1	0	0	39	5	31.18543388	18	96	124.5	85	98.16666667	95.5												102.184	26	112	0
1	1	2	5	1	1	3	2	354	210	45	0.756429	2.109319	0.354	1.08	2.109319	2	0.997871	2	1	54.27	1	0	1	0	0	37	7	31.18543388	18	96	124.5	85	98.16666667	95.5												102.184	49	112	0
1	1	7	4	1	1	3	3	870	288	90	0.998678	-20.030116	0.87	1.56	20.030116	1	-19.313853	2	1	54.27	3	0	1	0	0	32	12	31.18543388	18	96	124.5	85	98.16666667	95.5												102.184	4	108	0
1	1	11	12	1	1	3	1	228	366	0	1.307997	-14.068805	0.228	1.11	14.068805	3	-10.899938	2	1	54.27	4	0	1	0	0	32	12	31.18543388	18	96	124.5	85	98.16666667	95.5												102.184	56	102	0
1	1	6	24	1	1	3	3	336	414	90	0.833862	-10.73085	0.336	1.194	10.73085	6	-3.708528	2	1	54.27	2	0	1	0	0	38	6	31.18543388	18	96	124.5	85	98.16666667	95.5												102.184	112	118	0
1	1	13	1	1	1	3	4	648	222	135	1.70487	-17.270185	0.648	1.224	17.270185	1	-5.482883	2	1	54.27	5	0	1	0	0	28	16	31.18543388	18	96	124.5	85	98.16666667	95.5												102.184	1	84	0
1	1	16	43	1	1	3	3	462	264	90	0.554903	-9.197185	0.462	1.254	9.197185	11	-1.064176	2	1	54.27	6	0	1	0	0	20	24	31.18543388	18	96	124.5	85	98.16666667	95.5												102.184	43	85	0
1	1	6	44	1	1	3	1	270	210	0	0.338342	5.916536	0.27	0.912	5.916536	11	10.585371	2	1	54.27	2	0	1	0	0	38	6	31.18543388	18	96	124.5	85	98.16666667	95.5												102.184	132	118	0
1	1	16	18	1	1	3	1	258	204	0	3.112415	-41.501373	0.258	1.344	41.501373	5	-39.588058	2	1	54.27	6	0	1	0	0	20	24	31.18543388	18	96	124.5	85	98.16666667	95.5												102.184	18	85	0
1	1	11	37	0	1	3	4	426	234	135	1.303643	-1.171009	0.426	0.972	1.171009	10	4.933512	2	1	54.27	4	0	1	0	0	32	12	31.18543388	18	96	124.5	85	98.16666667	95.5												102.184	81	102	0
1	1	13	18	1	1	3	4	240	432	135	2.460228	-11.897229	0.24	0.978	11.897229	5	-12.773182	2	1	54.27	5	0	1	0	0	28	16	31.18543388	18	96	124.5	85	98.16666667	95.5												102.184	18	84	0
1	1	11	36	1	1	3	2	228	306	45	0.919613	-9.866534	0.228	1.062	9.866534	9	-14.027536	2	1	54.27	4	0	1	0	0	32	12	31.18543388	18	96	124.5	85	98.16666667	95.5												102.184	80	102	0
1	1	13	26	1	1	3	2	378	240	45	0.879563	-17.537221	0.378	1.146	17.537221	7	-16.569971	2	1	54.27	5	0	1	0	0	28	16	31.18543388	18	96	124.5	85	98.16666667	95.5												102.184	26	84	0
1	1	17	8	1	1	3	2	312	258	45	1.651281	-26.594998	0.312	1.17	26.594998	2	-24.265011	2	1	54.27	6	0	1	0	0	29	15	31.18543388	18	96	124.5	85	98.16666667	95.5												102.184	52	85	0
1	1	12	7	1	1	3	1	288	258	0	1.161526	-6.59534	0.288	1.116	6.59534	2	-3.129777	2	1	54.27	4	0	1	0	0	32	12	31.18543388	18	96	124.5	85	98.16666667	95.5												102.184	95	102	0
1	1	10	34	1	1	3	3	366	258	90	1.111642	-1.014246	0.366	1.212	1.014246	9	-5.236899	2	1	54.27	4	0	1	0	0	38	6	31.18543388	18	96	124.5	85	98.16666667	95.5												102.184	34	102	0
1	1	11	11	1	1	3	2	288	204	45	1.238659	-8.634733	0.288	0.93	8.634733	3	-13.164044	2	1	54.27	4	0	1	0	0	32	12	31.18543388	18	96	124.5	85	98.16666667	95.5												102.184	55	102	0
1	1	13	35	1	1	3	2	402	360	45	1.162951	-7.651431	0.402	1.17	7.651431	9	-16.273382	2	1	54.27	5	0	1	0	0	28	16	31.18543388	18	96	124.5	85	98.16666667	95.5												102.184	35	84	0
1	1	16	6	0	1	3	2	288	780	45	3.631375	22.212335	0.288	1.32	22.212335	2	73.148024	2	1	54.27	6	0	1	0	0	20	24	31.18543388	18	96	124.5	85	98.16666667	95.5												102.184	6	85	0
1	1	17	28	1	1	3	4	354	252	135	2.803783	-23.62187	0.354	1.038	23.62187	7	-15.128261	2	1	54.27	6	0	1	0	0	29	15	31.18543388	18	96	124.5	85	98.16666667	95.5												102.184	72	85	0
1	1	13	40	1	1	3	2	678	348	45	1.088762	-18.53493	0.678	1.602	18.53493	10	-28.441355	2	1	54.27	5	0	1	0	0	28	16	31.18543388	18	96	124.5	85	98.16666667	95.5												102.184	40	84	0
1	1	6	30	1	1	3	1	420	270	0	0.433847	-7.4476	0.42	1.116	7.4476	8	-4.562665	2	1	54.27	2	0	1	0	0	38	6	31.18543388	18	96	124.5	85	98.16666667	95.5												102.184	118	118	0
1	1	4	40	1	1	3	3	390	222	90	1.631073	-4.689948	0.39	1.146	4.689948	10	-3.429079	2	1	54.27	2	0	1	0	0	40	4	31.18543388	18	96	124.5	85	98.16666667	95.5												102.184	40	118	0
1	1	6	26	1	1	3	1	306	222	0	0.064237	3.76713	0.306	0.918	3.76713	7	-7.760373	2	1	54.27	2	0	1	0	0	38	6	31.18543388	18	96	124.5	85	98.16666667	95.5												102.184	114	118	0
1	1	6	40	1	1	3	2	744	252	45	0.33123	3.163651	0.744	1.554	3.163651	10	-1.452563	2	1	54.27	2	0	1	0	0	38	6	31.18543388	18	96	124.5	85	98.16666667	95.5												102.184	128	118	0
1	1	8	3	1	1	3	4	354	216	135	0.295399	0.510164	0.354	1.044	0.510164	1	1.064441	2	1	54.27	3	0	1	0	0	39	5	31.18543388	18	96	124.5	85	98.16666667	95.5												102.184	47	108	0
1	1	13	9	1	1	3	1	738	276	0	1.670931	-19.707596	0.738	1.62	19.707596	3	-21.093092	2	1	54.27	5	0	1	0	0	28	16	31.18543388	18	96	124.5	85	98.16666667	95.5												102.184	9	84	0
1	1	2	33	0	1	3	2	552	282	45	1.098285	7.761332	0.552	1.236	7.761332	9	16.074886	2	1	54.27	1	0	1	0	0	37	7	31.18543388	18	96	124.5	85	98.16666667	95.5												102.184	77	112	0
1	1	11	7	1	1	3	4	354	228	135	0.391383	1.571162	0.354	1.14	1.571162	2	5.921733	2	1	54.27	4	0	1	0	0	32	12	31.18543388	18	96	124.5	85	98.16666667	95.5												102.184	51	102	0
1	1	5	2	1	1	3	4	408	246	135	1.133746	-1.120267	0.408	1.224	1.120267	1	-6.663002	2	1	54.27	2	0	1	0	0	40	4	31.18543388	18	96	124.5	85	98.16666667	95.5												102.184	46	118	0
1	1	18	24	1	1	3	2	324	384	45	1.987843	-8.549973	0.324	1.098	8.549973	6	-10.050034	2	1	54.27	6	0	1	0	0	36	8	31.18543388	18	96	124.5	85	98.16666667	95.5												102.184	112	85	0
1	1	14	18	1	1	3	1	372	306	0	1.644972	2.737805	0.372	1.014	2.737805	5	-0.924379	2	1	54.27	5	0	1	0	0	23	21	31.18543388	18	96	124.5	85	98.16666667	95.5												102.184	62	84	0
1	1	5	15	1	1	3	3	366	264	90	0.719905	-6.224977	0.366	1.23	6.224977	4	-3.312413	2	1	54.27	2	0	1	0	0	40	4	31.18543388	18	96	124.5	85	98.16666667	95.5												102.184	59	118	0
1	1	13	25	1	1	3	1	492	342	0	1.264922	-10.765545	0.492	1.14	10.765545	7	-10.765545	2	1	54.27	5	0	1	0	0	28	16	31.18543388	18	96	124.5	85	98.16666667	95.5												102.184	25	84	0
1	1	15	31	1	1	3	2	420	318	45	1.540392	4.464755	0.42	1.08	4.464755	8	1.6499	2	1	54.27	5	0	1	0	0	33	11	31.18543388	18	96	124.5	85	98.16666667	95.5												102.184	119	84	0
1	1	15	30	1	1	3	3	336	300	90	0.707772	-5.6547	0.336	1.104	5.6547	8	-8.352738	2	1	54.27	5	0	1	0	0	33	11	31.18543388	18	96	124.5	85	98.16666667	95.5												102.184	118	84	0
1	1	1	28	1	1	3	4	348	240	135	0.620068	0.587122	0.348	1.062	0.587122	7	1.357257	2	1	54.27	1	0	1	0	0	39	5	31.18543388	18	96	124.5	85	98.16666667	95.5												102.184	28	112	0
1	1	11	1	1	1	3	2	366	270	45	1.310578	-27.539786	0.366	1.242	27.539786	1	-24.740819	2	1	54.27	4	0	1	0	0	32	12	31.18543388	18	96	124.5	85	98.16666667	95.5												102.184	45	102	0
1	1	13	14	0	1	3	4	816	378	135	1.111146	-1.510104	0.816	2.01	1.510104	4	0.538685	2	1	54.27	5	0	1	0	0	28	16	31.18543388	18	96	124.5	85	98.16666667	95.5												102.184	14	84	0
1	1	17	24	1	1	3	4	282	396	135	2.924468	-5.186707	0.282	1.05	5.186707	6	-7.969328	2	1	54.27	6	0	1	0	0	29	15	31.18543388	18	96	124.5	85	98.16666667	95.5												102.184	68	85	0
1	1	5	14	1	1	3	4	372	210	135	0.335921	-2.431996	0.372	1.044	2.431996	4	-3.218468	2	1	54.27	2	0	1	0	0	40	4	31.18543388	18	96	124.5	85	98.16666667	95.5												102.184	58	118	0
1	1	13	30	1	1	3	3	558	276	90	1.03691	-7.476024	0.558	1.512	7.476024	8	-3.546746	2	1	54.27	5	0	1	0	0	28	16	31.18543388	18	96	124.5	85	98.16666667	95.5												102.184	30	84	0
1	1	6	33	1	1	3	2	312	276	45	0.904347	0.895763	0.312	1.284	0.895763	9	3.013937	2	1	54.27	2	0	1	0	0	38	6	31.18543388	18	96	124.5	85	98.16666667	95.5												102.184	121	118	0
1	1	6	6	1	1	3	3	282	240	90	1.666597	3.722629	0.282	1.116	3.722629	2	1.400584	2	1	54.27	2	0	1	0	0	38	6	31.18543388	18	96	124.5	85	98.16666667	95.5												102.184	94	118	0
1	1	10	2	1	1	3	1	540	174	0	2.519892	-24.626675	0.54	1.59	24.626675	1	-27.698009	2	1	54.27	4	0	1	0	0	38	6	31.18543388	18	96	124.5	85	98.16666667	95.5												102.184	2	102	0
1	1	12	17	1	1	3	2	396	234	45	0.769684	-8.742595	0.396	1.08	8.742595	5	-3.072805	2	1	54.27	4	0	1	0	0	32	12	31.18543388	18	96	124.5	85	98.16666667	95.5												102.184	105	102	0
1	1	4	6	1	1	3	2	336	342	45	1.12413	-13.983299	0.336	1.158	13.983299	2	-6.664509	2	1	54.27	2	0	1	0	0	40	4	31.18543388	18	96	124.5	85	98.16666667	95.5												102.184	6	118	0
1	1	18	30	1	1	3	2	390	246	45	1.044497	-4.893391	0.39	1.14	4.893391	8	-3.661119	2	1	54.27	6	0	1	0	0	36	8	31.18543388	18	96	124.5	85	98.16666667	95.5												102.184	118	85	0
1	1	1	22	1	1	3	1	402	210	0	0.996132	-9.19651	0.402	1.098	9.19651	6	-6.156174	2	1	54.27	1	0	1	0	0	39	5	31.18543388	18	96	124.5	85	98.16666667	95.5												102.184	22	112	0
1	1	13	41	0	1	3	4	1008	396	135	1.134829	-17.728103	1.008	1.728	17.728103	11	-17.176911	2	1	54.27	5	0	1	0	0	28	16	31.18543388	18	96	124.5	85	98.16666667	95.5												102.184	41	84	0
1	1	18	35	1	1	3	2	354	318	45	1.469635	-14.550273	0.354	0.996	14.550273	9	-20.085177	2	1	54.27	6	0	1	0	0	36	8	31.18543388	18	96	124.5	85	98.16666667	95.5												102.184	123	85	0
1	1	7	29	1	1	3	1	384	366	0	0.394126	6.007542	0.384	1.164	6.007542	8	6.604972	2	1	54.27	3	0	1	0	0	32	12	31.18543388	18	96	124.5	85	98.16666667	95.5												102.184	29	108	0
1	1	6	39	1	1	3	4	582	282	135	0.391662	0.023729	0.582	1.464	0.023729	10	-0.416769	2	1	54.27	2	0	1	0	0	38	6	31.18543388	18	96	124.5	85	98.16666667	95.5												102.184	127	118	0
1	1	3	11	0	1	3	2	426	240	45	1.107567	-0.891105	0.426	1.104	0.891105	3	5.906656	2	1	54.27	1	0	1	0	0	36	8	31.18543388	18	96	124.5	85	98.16666667	95.5												102.184	99	112	0
1	1	9	42	1	1	3	3	384	228	90	0.606346	0.317051	0.384	1.074	0.317051	11	-0.73128	2	1	54.27	3	0	1	0	0	37	7	31.18543388	18	96	124.5	85	98.16666667	95.5												102.184	130	108	0
1	1	12	29	1	1	3	1	636	240	0	1.369407	0.004121	0.636	1.374	0.004121	8	1.921733	2	1	54.27	4	0	1	0	0	32	12	31.18543388	18	96	124.5	85	98.16666667	95.5												102.184	117	102	0
1	1	10	30	0	1	3	4	420	588	135	2.896843	31.101539	0.42	1.998	31.101539	8	38.984928	2	1	54.27	4	0	1	0	0	38	6	31.18543388	18	96	124.5	85	98.16666667	95.5												102.184	30	102	0
1	1	16	8	0	1	3	4	1008	318	135	3.841195	-42.841246	1.008	2.01	42.841246	2	-46.180966	2	1	54.27	6	0	1	0	0	20	24	31.18543388	18	96	124.5	85	98.16666667	95.5												102.184	8	85	0
1	1	15	41	1	1	3	4	288	342	135	2.581723	-2.347498	0.288	0.996	2.347498	11	-0.702189	2	1	54.27	5	0	1	0	0	33	11	31.18543388	18	96	124.5	85	98.16666667	95.5												102.184	129	84	0
1	1	13	37	1	1	3	4	720	252	135	2.133504	-10.585999	0.72	1.422	10.585999	10	-5.654462	2	1	54.27	5	0	1	0	0	28	16	31.18543388	18	96	124.5	85	98.16666667	95.5												102.184	37	84	0
1	1	1	15	1	1	3	2	354	276	45	1.074212	6.460299	0.354	0.978	6.460299	4	12.387078	2	1	54.27	1	0	1	0	0	39	5	31.18543388	18	96	124.5	85	98.16666667	95.5												102.184	15	112	0
1	1	4	21	1	1	3	1	414	234	0	0.653615	-2.231902	0.414	1.146	2.231902	6	0	2	1	54.27	2	0	1	0	0	40	4	31.18543388	18	96	124.5	85	98.16666667	95.5												102.184	21	118	0
1	1	12	6	1	1	3	3	426	330	90	0.59118	-0.162903	0.426	1.146	0.162903	2	1.558883	2	1	54.27	4	0	1	0	0	32	12	31.18543388	18	96	124.5	85	98.16666667	95.5												102.184	94	102	0
1	1	1	13	1	1	3	1	390	258	0	0.560469	6.534494	0.39	1.032	6.534494	4	11.016805	2	1	54.27	1	0	1	0	0	39	5	31.18543388	18	96	124.5	85	98.16666667	95.5												102.184	13	112	0
1	1	17	39	1	1	3	3	546	336	90	1.510378	-7.409398	0.546	1.242	7.409398	10	-8.523009	2	1	54.27	6	0	1	0	0	29	15	31.18543388	18	96	124.5	85	98.16666667	95.5												102.184	83	85	0
1	1	1	37	1	1	3	2	390	288	45	0.818244	3.071405	0.39	1.074	3.071405	10	7.078847	2	1	54.27	1	0	1	0	0	39	5	31.18543388	18	96	124.5	85	98.16666667	95.5												102.184	37	112	0
1	1	9	40	1	1	3	3	366	372	90	0.213606	-6.889516	0.366	1.182	6.889516	10	-7.199661	2	1	54.27	3	0	1	0	0	37	7	31.18543388	18	96	124.5	85	98.16666667	95.5												102.184	128	108	0
1	1	7	33	0	1	3	2	492	312	45	0.59393	8.65264	0.492	1.242	8.65264	9	18.089085	2	1	54.27	3	0	1	0	0	32	12	31.18543388	18	96	124.5	85	98.16666667	95.5												102.184	33	108	0
1	1	4	23	1	1	3	4	450	246	135	0.037836	-4.085139	0.45	1.176	4.085139	6	-4.313833	2	1	54.27	2	0	1	0	0	40	4	31.18543388	18	96	124.5	85	98.16666667	95.5												102.184	23	118	0
1	1	9	5	1	1	3	2	282	216	45	1.224306	3.359319	0.282	0.996	3.359319	2	7.442293	2	1	54.27	3	0	1	0	0	37	7	31.18543388	18	96	124.5	85	98.16666667	95.5												102.184	93	108	0
1	1	11	19	0	1	3	4	432	156	135	1.006735	-11.83687	0.432	1.212	11.83687	5	-11.602042	2	1	54.27	4	0	1	0	0	32	12	31.18543388	18	96	124.5	85	98.16666667	95.5												102.184	63	102	0
1	1	8	33	1	1	3	3	384	198	90	1.093353	-7.650694	0.384	1.158	7.650694	9	-7.605046	2	1	54.27	3	0	1	0	0	39	5	31.18543388	18	96	124.5	85	98.16666667	95.5												102.184	77	108	0
1	1	15	36	1	1	3	2	432	384	45	1.414669	2.232033	0.432	1.164	2.232033	9	-7.894929	2	1	54.27	5	0	1	0	0	33	11	31.18543388	18	96	124.5	85	98.16666667	95.5												102.184	124	84	0
1	1	10	18	1	1	3	3	564	228	90	0.941313	-7.949753	0.564	1.242	7.949753	5	-13.060723	2	1	54.27	4	0	1	0	0	38	6	31.18543388	18	96	124.5	85	98.16666667	95.5												102.184	18	102	0
1	1	18	26	1	1	3	3	396	348	90	1.656391	-9.023151	0.396	1.116	9.023151	7	-4.390033	2	1	54.27	6	0	1	0	0	36	8	31.18543388	18	96	124.5	85	98.16666667	95.5												102.184	114	85	0
1	1	15	33	1	1	3	3	438	378	90	1.712226	-4.326027	0.438	1.242	4.326027	9	0.045648	2	1	54.27	5	0	1	0	0	33	11	31.18543388	18	96	124.5	85	98.16666667	95.5												102.184	121	84	0
1	1	13	2	1	1	3	3	480	240	90	1.907085	-20.161102	0.48	1.38	20.161102	1	-28.433364	2	1	54.27	5	0	1	0	0	28	16	31.18543388	18	96	124.5	85	98.16666667	95.5												102.184	2	84	0
1	1	13	31	0	1	3	1	1008	0	0	2.588369	-20.574573	1.008	1.794	20.574573	8	0	2	1	54.27	5	0	1	0	0	28	16	31.18543388	18	96	124.5	85	98.16666667	95.5												102.184	31	84	0
1	1	8	21	1	1	3	3	252	426	90	0.263294	3.528798	0.252	1.158	3.528798	6	1.94516	2	1	54.27	3	0	1	0	0	39	5	31.18543388	18	96	124.5	85	98.16666667	95.5												102.184	65	108	0
1	1	9	12	1	1	3	2	420	258	45	0.920051	-5.159394	0.42	1.02	5.159394	3	-7.182545	2	1	54.27	3	0	1	0	0	37	7	31.18543388	18	96	124.5	85	98.16666667	95.5												102.184	100	108	0
1	1	16	2	0	1	3	1	672	558	0	2.962868	-38.231705	0.672	2.01	38.231705	1	-56.981403	2	1	54.27	6	0	1	0	0	20	24	31.18543388	18	96	124.5	85	98.16666667	95.5												102.184	2	85	0
1	1	9	32	1	1	3	3	234	306	90	1.486537	11.263519	0.234	1.176	11.263519	8	10.451356	2	1	54.27	3	0	1	0	0	37	7	31.18543388	18	96	124.5	85	98.16666667	95.5												102.184	120	108	0
1	1	7	41	1	1	3	3	492	240	90	2.41001	-18.351669	0.492	1.446	18.351669	11	-23.942993	2	1	54.27	3	0	1	0	0	32	12	31.18543388	18	96	124.5	85	98.16666667	95.5												102.184	41	108	0
1	1	9	25	1	1	3	1	366	222	0	0.786679	-3.894592	0.366	1.098	3.894592	7	-4.476607	2	1	54.27	3	0	1	0	0	37	7	31.18543388	18	96	124.5	85	98.16666667	95.5												102.184	113	108	0
1	1	9	7	1	1	3	4	234	438	135	1.089549	-7.404928	0.234	0.96	7.404928	2	-5.482883	2	1	54.27	3	0	1	0	0	37	7	31.18543388	18	96	124.5	85	98.16666667	95.5												102.184	95	108	0
1	1	12	12	1	1	3	2	390	276	45	0.410585	-5.404509	0.39	1.098	5.404509	3	-8.71681	2	1	54.27	4	0	1	0	0	32	12	31.18543388	18	96	124.5	85	98.16666667	95.5												102.184	100	102	0
1	1	8	17	1	1	3	4	366	204	135	0.621544	9.732531	0.366	1.164	9.732531	5	12.765794	2	1	54.27	3	0	1	0	0	39	5	31.18543388	18	96	124.5	85	98.16666667	95.5												102.184	61	108	0
1	1	14	17	1	1	3	4	294	396	135	2.537524	-8.994109	0.294	1.074	8.994109	5	-13.558384	2	1	54.27	5	0	1	0	0	23	21	31.18543388	18	96	124.5	85	98.16666667	95.5												102.184	61	84	0
1	1	13	15	0	1	3	3	222	540	90	2.52685	-30.001596	0.222	2.01	30.001596	4	-72.466847	2	1	54.27	5	0	1	0	0	28	16	31.18543388	18	96	124.5	85	98.16666667	95.5												102.184	15	84	0
1	1	5	8	1	1	3	2	420	300	45	0.315108	-0.653549	0.42	1.206	0.653549	2	3.523242	2	1	54.27	2	0	1	0	0	40	4	31.18543388	18	96	124.5	85	98.16666667	95.5												102.184	52	118	0
1	1	8	44	0	1	3	2	270	456	45	0.577962	-0.977594	0.27	0.996	0.977594	11	-3.356893	2	1	54.27	3	0	1	0	0	39	5	31.18543388	18	96	124.5	85	98.16666667	95.5												102.184	88	108	0
1	1	18	17	1	1	3	4	372	360	135	2.399496	0.02361	0.372	1.17	0.02361	5	-6.044859	2	1	54.27	6	0	1	0	0	36	8	31.18543388	18	96	124.5	85	98.16666667	95.5												102.184	105	85	0
1	1	3	22	1	1	3	1	252	330	0	0.773466	3.981631	0.252	1.14	3.981631	6	4.868343	2	1	54.27	1	0	1	0	0	36	8	31.18543388	18	96	124.5	85	98.16666667	95.5												102.184	110	112	0
1	1	8	20	1	1	3	1	240	372	0	0.999646	-0.959043	0.24	1.032	0.959043	5	3.04535	2	1	54.27	3	0	1	0	0	39	5	31.18543388	18	96	124.5	85	98.16666667	95.5												102.184	64	108	0
1	1	18	11	1	1	3	3	402	414	90	2.192558	-20.487127	0.402	1.14	20.487127	3	-7.892274	2	1	54.27	6	0	1	0	0	36	8	31.18543388	18	96	124.5	85	98.16666667	95.5												102.184	99	85	0
1	1	6	5	1	1	3	2	258	438	45	0.560746	-3.066455	0.258	1.104	3.066455	2	-2.237052	2	1	54.27	2	0	1	0	0	38	6	31.18543388	18	96	124.5	85	98.16666667	95.5												102.184	93	118	0
1	1	2	30	1	1	3	4	318	198	135	0.795021	2.512108	0.318	1.116	2.512108	8	-0.774181	2	1	54.27	1	0	1	0	0	37	7	31.18543388	18	96	124.5	85	98.16666667	95.5												102.184	74	112	0
1	1	5	12	1	1	3	3	390	354	90	0.344649	-5.908421	0.39	1.212	5.908421	3	-6.473636	2	1	54.27	2	0	1	0	0	40	4	31.18543388	18	96	124.5	85	98.16666667	95.5												102.184	56	118	0
1	1	18	6	1	1	3	4	582	204	135	0.776024	-12.845985	0.582	1.284	12.845985	2	-15.784247	2	1	54.27	6	0	1	0	0	36	8	31.18543388	18	96	124.5	85	98.16666667	95.5												102.184	94	85	0
1	1	10	44	0	1	3	1	996	0	0	1.178459	-108.641981	0.996	0.996	108.641981	11	0	2	1	54.27	4	0	1	0	0	38	6	31.18543388	18	96	124.5	85	98.16666667	95.5												102.184	44	102	0
1	1	3	41	1	1	3	1	288	330	0	1.010712	6.578552	0.288	1.098	6.578552	11	9.128902	2	1	54.27	1	0	1	0	0	36	8	31.18543388	18	96	124.5	85	98.16666667	95.5												102.184	129	112	0
1	1	7	14	0	1	3	3	1008	378	90	3.27729	-20.42346	1.008	2.01	20.42346	4	-22.093048	2	1	54.27	3	0	1	0	0	32	12	31.18543388	18	96	124.5	85	98.16666667	95.5												102.184	14	108	0
1	1	12	10	1	1	3	1	354	192	0	1.019768	19.899989	0.354	1.146	19.899989	3	15.819843	2	1	54.27	4	0	1	0	0	32	12	31.18543388	18	96	124.5	85	98.16666667	95.5												102.184	98	102	0
1	1	18	14	1	1	3	4	492	348	135	3.410423	-18.555429	0.492	1.338	18.555429	4	-8.718911	2	1	54.27	6	0	1	0	0	36	8	31.18543388	18	96	124.5	85	98.16666667	95.5												102.184	102	85	0
1	1	7	39	0	1	3	3	336	168	90	2.490034	-31.636336	0.336	1.506	31.636336	10	-28.182577	2	1	54.27	3	0	1	0	0	32	12	31.18543388	18	96	124.5	85	98.16666667	95.5												102.184	39	108	0
1	1	10	28	1	1	3	3	300	330	90	0.648606	3.104857	0.3	1.056	3.104857	7	3.150505	2	1	54.27	4	0	1	0	0	38	6	31.18543388	18	96	124.5	85	98.16666667	95.5												102.184	28	102	0
1	1	1	4	1	1	3	4	276	294	135	0.761765	-2.118418	0.276	1.116	2.118418	1	-7.203044	2	1	54.27	1	0	1	0	0	39	5	31.18543388	18	96	124.5	85	98.16666667	95.5												102.184	4	112	0
1	1	18	13	1	1	3	3	396	276	90	0.930991	2.489352	0.396	1.248	2.489352	4	4.250604	2	1	54.27	6	0	1	0	0	36	8	31.18543388	18	96	124.5	85	98.16666667	95.5												102.184	101	85	0
1	1	18	31	1	1	3	3	222	342	90	0.907981	14.260277	0.222	1.098	14.260277	8	17.789481	2	1	54.27	6	0	1	0	0	36	8	31.18543388	18	96	124.5	85	98.16666667	95.5												102.184	119	85	0
1	1	5	6	1	1	3	4	318	264	135	0.311947	-2.581452	0.318	1.2	2.581452	2	-4.104654	2	1	54.27	2	0	1	0	0	40	4	31.18543388	18	96	124.5	85	98.16666667	95.5												102.184	50	118	0
1	1	16	24	0	1	3	2	846	438	45	1.112269	-16.327194	0.846	1.716	16.327194	6	-24.358764	2	1	54.27	6	0	1	0	0	20	24	31.18543388	18	96	124.5	85	98.16666667	95.5												102.184	24	85	0
1	1	1	27	1	1	3	3	348	204	90	1.749669	-9.077343	0.348	1.194	9.077343	7	-7.199659	2	1	54.27	1	0	1	0	0	39	5	31.18543388	18	96	124.5	85	98.16666667	95.5												102.184	27	112	0
1	1	10	3	1	1	3	2	684	234	45	1.151855	-19.036056	0.684	1.518	19.036056	1	-22.700627	2	1	54.27	4	0	1	0	0	38	6	31.18543388	18	96	124.5	85	98.16666667	95.5												102.184	3	102	0
1	1	8	34	1	1	3	2	300	420	45	0.530235	-0.703844	0.3	1.164	0.703844	9	-7.67213	2	1	54.27	3	0	1	0	0	39	5	31.18543388	18	96	124.5	85	98.16666667	95.5												102.184	78	108	0
1	1	11	5	1	1	3	3	486	330	90	1.003454	-5.702736	0.486	1.152	5.702736	2	4.56859	2	1	54.27	4	0	1	0	0	32	12	31.18543388	18	96	124.5	85	98.16666667	95.5												102.184	49	102	0
1	1	16	22	0	1	3	4	246	276	135	2.669434	-32.326797	0.246	1.056	32.326797	6	-22.07485	2	1	54.27	6	0	1	0	0	20	24	31.18543388	18	96	124.5	85	98.16666667	95.5												102.184	22	85	0
1	1	7	35	0	1	3	4	516	204	135	0.357818	-6.37322	0.516	1.248	6.37322	9	-0.34326	2	1	54.27	3	0	1	0	0	32	12	31.18543388	18	96	124.5	85	98.16666667	95.5												102.184	35	108	0
1	1	9	27	1	1	3	3	306	342	90	0.532065	-1.084247	0.306	1.158	1.084247	7	3.888103	2	1	54.27	3	0	1	0	0	37	7	31.18543388	18	96	124.5	85	98.16666667	95.5												102.184	115	108	0
1	1	12	37	1	1	3	4	390	312	135	0.89836	-2.68998	0.39	1.164	2.68998	10	-7.104943	2	1	54.27	4	0	1	0	0	32	12	31.18543388	18	96	124.5	85	98.16666667	95.5												102.184	125	102	0
1	1	14	19	1	1	3	2	300	330	45	0.249855	3.566893	0.3	1.164	3.566893	5	8.686974	2	1	54.27	5	0	1	0	0	23	21	31.18543388	18	96	124.5	85	98.16666667	95.5												102.184	63	84	0
1	1	1	39	1	1	3	3	318	186	90	1.596692	1.6649	0.318	1.11	1.6649	10	-2.817855	2	1	54.27	1	0	1	0	0	39	5	31.18543388	18	96	124.5	85	98.16666667	95.5												102.184	39	112	0
1	1	10	27	1	1	3	2	348	198	45	0.846156	-17.54058	0.348	1.11	17.54058	7	-16.56997	2	1	54.27	4	0	1	0	0	38	6	31.18543388	18	96	124.5	85	98.16666667	95.5												102.184	27	102	0
1	1	2	43	1	1	3	4	330	420	135	0.903118	0.702075	0.33	1.23	0.702075	11	-2.872347	2	1	54.27	1	0	1	0	0	37	7	31.18543388	18	96	124.5	85	98.16666667	95.5												102.184	87	112	0
1	1	14	30	1	1	3	4	534	300	135	2.411311	-6.403361	0.534	1.278	6.403361	8	-3.634337	2	1	54.27	5	0	1	0	0	23	21	31.18543388	18	96	124.5	85	98.16666667	95.5												102.184	74	84	0
1	1	15	5	1	1	3	2	300	204	45	0.927389	-7.007318	0.3	1.05	7.007318	2	-8.785068	2	1	54.27	5	0	1	0	0	33	11	31.18543388	18	96	124.5	85	98.16666667	95.5												102.184	93	84	0
1	1	18	20	1	1	3	2	390	246	45	1.203106	-17.704267	0.39	1.182	17.704267	5	-9.887916	2	1	54.27	6	0	1	0	0	36	8	31.18543388	18	96	124.5	85	98.16666667	95.5												102.184	108	85	0
1	1	6	17	1	1	3	2	318	330	45	0.356789	-1.45031	0.318	1.224	1.45031	5	-4.503548	2	1	54.27	2	0	1	0	0	38	6	31.18543388	18	96	124.5	85	98.16666667	95.5												102.184	105	118	0
1	1	20	22	0	1	3	3	606	1350	90	3.862047	-3.088271	0.606	1.968	3.088271	6	-11.837655	2	1	54.27	7	1	0	0	0	15	29	31.18543388	18	95	120.5	84	96.16666667	67.5	2	10	3	100	14.8	7.39	5.186666667	8.8	44	0.1	0.93	101.375	66	64	0
1	1	20	27	1	1	3	4	540	402	135	4.960176	-13.896608	0.54	1.368	13.896608	7	-16.312901	2	1	54.27	7	1	0	0	0	15	29	31.18543388	18	95	120.5	84	96.16666667	67.5	2	10	3	100	14.8	7.39	5.186666667	8.8	44	0.1	0.93	101.375	71	64	0
1	1	21	2	1	1	3	4	588	384	135	6.734219	-13.343439	0.588	1.362	13.343439	1	-13.050553	2	1	54.27	7	1	0	0	0	29	15	31.18543388	18	95	120.5	84	96.16666667	67.5	2	10	3	100	14.8	7.39	5.186666667	8.8	44	0.1	0.93	101.375	90	64	0
1	1	20	13	0	1	3	3	282	240	90	2.858945	-48.990789	0.282	1.314	48.990789	4	-88.455387	2	1	54.27	7	1	0	0	0	15	29	31.18543388	18	95	120.5	84	96.16666667	67.5	2	10	3	100	14.8	7.39	5.186666667	8.8	44	0.1	0.93	101.375	57	64	0
1	1	20	43	1	1	3	4	478	348	135	4.93428	-10.343392	0.478	1.258	10.343392	11	-5.700544	2	1	54.27	7	1	0	0	0	15	29	31.18543388	18	95	120.5	84	96.16666667	67.5	2	10	3	100	14.8	7.39	5.186666667	8.8	44	0.1	0.93	101.375	87	64	0
1	1	20	36	0	1	3	3	1008	0	90	4.706247	-102.692078	1.008	1.284	102.692078	9	-90	2	1	54.27	7	1	0	0	0	15	29	31.18543388	18	95	120.5	84	96.16666667	67.5	2	10	3	100	14.8	7.39	5.186666667	8.8	44	0.1	0.93	101.375	80	64	0
1	1	19	18	1	1	3	1	828	216	0	1.815598	-18.90524	0.828	1.578	18.90524	5	-22.736183	2	1	54.27	7	1	0	0	0	20	24	31.18543388	18	95	120.5	84	96.16666667	67.5	2	10	3	100	14.8	7.39	5.186666667	8.8	44	0.1	0.93	101.375	18	64	0
1	1	19	7	0	1	3	2	762	270	45	3.442576	-81.124847	0.762	2.01	81.124847	2	-25.540325	2	1	54.27	7	1	0	0	0	20	24	31.18543388	18	95	120.5	84	96.16666667	67.5	2	10	3	100	14.8	7.39	5.186666667	8.8	44	0.1	0.93	101.375	7	64	0
1	1	20	18	1	1	3	4	312	276	135	2.711738	-24.665101	0.312	1.207	24.665101	5	-15.890519	2	1	54.27	7	1	0	0	0	15	29	31.18543388	18	95	120.5	84	96.16666667	67.5	2	10	3	100	14.8	7.39	5.186666667	8.8	44	0.1	0.93	101.375	62	64	0
1	1	21	30	1	1	3	2	630	354	45	3.518164	-28.304421	0.63	1.494	28.304421	8	-22.557084	2	1	54.27	7	1	0	0	0	29	15	31.18543388	18	95	120.5	84	96.16666667	67.5	2	10	3	100	14.8	7.39	5.186666667	8.8	44	0.1	0.93	101.375	118	64	0
1	1	19	1	1	1	3	2	318	222	45	4.041173	-72.061501	0.318	0.99	72.061501	1	-65.446976	2	1	54.27	7	1	0	0	0	20	24	31.18543388	18	95	120.5	84	96.16666667	67.5	2	10	3	100	14.8	7.39	5.186666667	8.8	44	0.1	0.93	101.375	1	64	0
1	1	21	1	1	1	3	2	474	414	45	4.006847	-14.734944	0.474	1.434	14.734944	1	-7.905884	2	1	54.27	7	1	0	0	0	29	15	31.18543388	18	95	120.5	84	96.16666667	67.5	2	10	3	100	14.8	7.39	5.186666667	8.8	44	0.1	0.93	101.375	89	64	0
1	1	19	32	1	1	3	3	630	426	90	2.526886	-18.341259	0.63	1.404	18.341259	8	-23.439186	2	1	54.27	7	1	0	0	0	20	24	31.18543388	18	95	120.5	84	96.16666667	67.5	2	10	3	100	14.8	7.39	5.186666667	8.8	44	0.1	0.93	101.375	32	64	0
1	1	21	11	1	1	3	4	468	408	135	6.625004	-14.373904	0.468	1.242	14.373904	3	-6.448015	2	1	54.27	7	1	0	0	0	29	15	31.18543388	18	95	120.5	84	96.16666667	67.5	2	10	3	100	14.8	7.39	5.186666667	8.8	44	0.1	0.93	101.375	99	64	0
1	1	20	26	1	1	3	3	588	384	90	3.594881	-19.099763	0.588	1.428	19.099763	7	-6.504909	2	1	54.27	7	1	0	0	0	15	29	31.18543388	18	95	120.5	84	96.16666667	67.5	2	10	3	100	14.8	7.39	5.186666667	8.8	44	0.1	0.93	101.375	70	64	0
1	1	20	39	0	1	3	3	660	666	90	4.110738	-10.133311	0.66	2.01	10.133311	10	-14.544417	2	1	54.27	7	1	0	0	0	15	29	31.18543388	18	95	120.5	84	96.16666667	67.5	2	10	3	100	14.8	7.39	5.186666667	8.8	44	0.1	0.93	101.375	83	64	0
1	1	21	26	1	1	3	3	304	264	90	3.263723	-30.691648	0.304	1.204	30.691648	7	-24.312734	2	1	54.27	7	1	0	0	0	29	15	31.18543388	18	95	120.5	84	96.16666667	67.5	2	10	3	100	14.8	7.39	5.186666667	8.8	44	0.1	0.93	101.375	114	64	0
1	1	20	30	1	1	3	3	360	384	90	2.320791	-15.111594	0.36	1.218	15.111594	8	-22.631565	2	1	54.27	7	1	0	0	0	15	29	31.18543388	18	95	120.5	84	96.16666667	67.5	2	10	3	100	14.8	7.39	5.186666667	8.8	44	0.1	0.93	101.375	74	64	0
1	1	20	31	1	1	3	4	480	396	135	6.024739	-8.306879	0.48	1.302	8.306879	8	-11.223331	2	1	54.27	7	1	0	0	0	15	29	31.18543388	18	95	120.5	84	96.16666667	67.5	2	10	3	100	14.8	7.39	5.186666667	8.8	44	0.1	0.93	101.375	75	64	0
1	1	20	14	0	1	3	2	660	216	45	2.796343	-51.067312	0.66	2.004	51.067312	4	-15.490648	2	1	54.27	7	1	0	0	0	15	29	31.18543388	18	95	120.5	84	96.16666667	67.5	2	10	3	100	14.8	7.39	5.186666667	8.8	44	0.1	0.93	101.375	58	64	0
1	1	20	2	0	1	3	2	630	312	45	2.289138	-28.189414	0.63	1.314	28.189414	1	-43.915667	2	1	54.27	7	1	0	0	0	15	29	31.18543388	18	95	120.5	84	96.16666667	67.5	2	10	3	100	14.8	7.39	5.186666667	8.8	44	0.1	0.93	101.375	46	64	0
1	1	20	6	0	1	3	3	1008	294	90	2.976245	-36.491104	1.008	2.01	36.491104	2	-24.106262	2	1	54.27	7	1	0	0	0	15	29	31.18543388	18	95	120.5	84	96.16666667	67.5	2	10	3	100	14.8	7.39	5.186666667	8.8	44	0.1	0.93	101.375	50	64	0
1	1	21	6	1	1	3	4	215	426	135	5.212509	-14.414204	0.215	1.031	14.414204	2	-11.214612	2	1	54.27	7	1	0	0	0	29	15	31.18543388	18	95	120.5	84	96.16666667	67.5	2	10	3	100	14.8	7.39	5.186666667	8.8	44	0.1	0.93	101.375	94	64	0
1	1	20	15	1	1	3	4	486	348	135	5.410979	-25.440196	0.486	1.17	25.440196	4	-17.316906	2	1	54.27	7	1	0	0	0	15	29	31.18543388	18	95	120.5	84	96.16666667	67.5	2	10	3	100	14.8	7.39	5.186666667	8.8	44	0.1	0.93	101.375	59	64	0
1	1	21	37	1	1	3	1	419	288	0	2.264815	-4.734054	0.419	0.971	4.734054	10	-7.784029	2	1	54.27	7	1	0	0	0	29	15	31.18543388	18	95	120.5	84	96.16666667	67.5	2	10	3	100	14.8	7.39	5.186666667	8.8	44	0.1	0.93	101.375	125	64	0
1	1	20	16	0	1	3	1	720	258	0	2.332031	-6.917946	0.72	1.494	6.917946	4	-9.654445	2	1	54.27	7	1	0	0	0	15	29	31.18543388	18	95	120.5	84	96.16666667	67.5	2	10	3	100	14.8	7.39	5.186666667	8.8	44	0.1	0.93	101.375	60	64	0
1	1	20	9	1	1	3	3	732	306	90	1.556655	-17.991854	0.732	1.506	17.991854	3	-20.596014	2	1	54.27	7	1	0	0	0	15	29	31.18543388	18	95	120.5	84	96.16666667	67.5	2	10	3	100	14.8	7.39	5.186666667	8.8	44	0.1	0.93	101.375	53	64	0
1	1	20	17	0	1	3	1	768	204	0	3.136514	-2.752491	0.768	2.004	2.752491	5	0	2	1	54.27	7	1	0	0	0	15	29	31.18543388	18	95	120.5	84	96.16666667	67.5	2	10	3	100	14.8	7.39	5.186666667	8.8	44	0.1	0.93	101.375	61	64	0
1	1	19	27	0	1	3	3	756	396	90	2.139673	-28.635093	0.756	1.65	28.635093	7	-5.435047	2	1	54.27	7	1	0	0	0	20	24	31.18543388	18	95	120.5	84	96.16666667	67.5	2	10	3	100	14.8	7.39	5.186666667	8.8	44	0.1	0.93	101.375	27	64	0
1	1	19	37	1	1	3	4	714	378	135	2.623375	-11.156994	0.714	1.38	11.156994	10	-14.787579	2	1	54.27	7	1	0	0	0	20	24	31.18543388	18	95	120.5	84	96.16666667	67.5	2	10	3	100	14.8	7.39	5.186666667	8.8	44	0.1	0.93	101.375	37	64	0
1	1	19	20	0	1	3	4	420	642	135	2.132022	-61.351877	0.42	1.446	61.351877	5	-15.288047	2	1	54.27	7	1	0	0	0	20	24	31.18543388	18	95	120.5	84	96.16666667	67.5	2	10	3	100	14.8	7.39	5.186666667	8.8	44	0.1	0.93	101.375	20	64	0
1	1	21	44	0	1	3	1	696	72	0	4.48118	25.217363	0.696	0.996	25.217363	11	33.274474	2	1	54.27	7	1	0	0	0	29	15	31.18543388	18	95	120.5	84	96.16666667	67.5	2	10	3	100	14.8	7.39	5.186666667	8.8	44	0.1	0.93	101.375	132	64	0
1	1	20	5	1	1	3	4	810	306	135	3.143369	-20.820508	0.81	1.494	20.820508	2	-15.67767	2	1	54.27	7	1	0	0	0	15	29	31.18543388	18	95	120.5	84	96.16666667	67.5	2	10	3	100	14.8	7.39	5.186666667	8.8	44	0.1	0.93	101.375	49	64	0
1	1	21	19	0	1	3	1	1008	0	0	5.597072	2.395149	1.008	2.01	2.395149	5	0	2	1	54.27	7	1	0	0	0	29	15	31.18543388	18	95	120.5	84	96.16666667	67.5	2	10	3	100	14.8	7.39	5.186666667	8.8	44	0.1	0.93	101.375	107	64	0
1	1	20	20	0	1	3	2	894	306	45	3.664418	-28.588676	0.894	1.62	28.588676	5	-15.574729	2	1	54.27	7	1	0	0	0	15	29	31.18543388	18	95	120.5	84	96.16666667	67.5	2	10	3	100	14.8	7.39	5.186666667	8.8	44	0.1	0.93	101.375	64	64	0
1	1	20	33	1	1	3	4	630	402	135	5.429795	-8.071135	0.63	1.428	8.071135	9	-12.835913	2	1	54.27	7	1	0	0	0	15	29	31.18543388	18	95	120.5	84	96.16666667	67.5	2	10	3	100	14.8	7.39	5.186666667	8.8	44	0.1	0.93	101.375	77	64	0
1	1	20	7	0	1	3	1	714	210	0	3.099576	-16.469057	0.714	1.62	16.469057	2	-25.4904	2	1	54.27	7	1	0	0	0	15	29	31.18543388	18	95	120.5	84	96.16666667	67.5	2	10	3	100	14.8	7.39	5.186666667	8.8	44	0.1	0.93	101.375	51	64	0
1	1	21	13	1	1	3	1	706	258	0	4.077859	-8.94076	0.706	1.408	8.94076	4	-13.102894	2	1	54.27	7	1	0	0	0	29	15	31.18543388	18	95	120.5	84	96.16666667	67.5	2	10	3	100	14.8	7.39	5.186666667	8.8	44	0.1	0.93	101.375	101	64	0
1	1	21	9	0	1	3	2	1002	71	45	4.499214	-43.595265	1.002	1.103	43.595265	3	-45	2	1	54.27	7	1	0	0	0	29	15	31.18543388	18	95	120.5	84	96.16666667	67.5	2	10	3	100	14.8	7.39	5.186666667	8.8	44	0.1	0.93	101.375	97	64	0
1	1	21	7	0	1	3	1	492	318	0	3.367571	-12.098345	0.492	1.2	12.098345	2	-5.283569	2	1	54.27	7	1	0	0	0	29	15	31.18543388	18	95	120.5	84	96.16666667	67.5	2	10	3	100	14.8	7.39	5.186666667	8.8	44	0.1	0.93	101.375	95	64	0
1	1	20	37	1	1	3	4	378	378	135	5.002907	-24.554234	0.378	1.068	24.554234	10	-17.194006	2	1	54.27	7	1	0	0	0	15	29	31.18543388	18	95	120.5	84	96.16666667	67.5	2	10	3	100	14.8	7.39	5.186666667	8.8	44	0.1	0.93	101.375	81	64	0
1	1	19	19	0	1	3	3	1008	660	90	2.044495	-4.775555	1.008	2.01	4.775555	5	-6.912743	2	1	54.27	7	1	0	0	0	20	24	31.18543388	18	95	120.5	84	96.16666667	67.5	2	10	3	100	14.8	7.39	5.186666667	8.8	44	0.1	0.93	101.375	19	64	0
1	1	20	12	0	1	3	4	870	312	135	1.581337	-22.524115	0.87	2.01	22.524115	3	-27.25712	2	1	54.27	7	1	0	0	0	15	29	31.18543388	18	95	120.5	84	96.16666667	67.5	2	10	3	100	14.8	7.39	5.186666667	8.8	44	0.1	0.93	101.375	56	64	0
1	1	20	41	0	1	3	2	756	0	45	4.95844	-59.480744	0.756	1.2	59.480744	11	-45	2	1	54.27	7	1	0	0	0	15	29	31.18543388	18	95	120.5	84	96.16666667	67.5	2	10	3	100	14.8	7.39	5.186666667	8.8	44	0.1	0.93	101.375	85	64	0
1	1	21	38	1	1	3	4	348	396	135	6.384322	-18.804059	0.348	1.026	18.804059	10	-17.292001	2	1	54.27	7	1	0	0	0	29	15	31.18543388	18	95	120.5	84	96.16666667	67.5	2	10	3	100	14.8	7.39	5.186666667	8.8	44	0.1	0.93	101.375	126	64	0
1	1	20	23	0	1	3	1	1008	966	0	4.765347	-100.380096	1.008	2.01	100.380096	6	-110.587744	2	1	54.27	7	1	0	0	0	15	29	31.18543388	18	95	120.5	84	96.16666667	67.5	2	10	3	100	14.8	7.39	5.186666667	8.8	44	0.1	0.93	101.375	67	64	0
1	1	21	31	1	1	3	3	618	384	90	3.583188	-4.889161	0.618	1.41	4.889161	8	-9.403428	2	1	54.27	7	1	0	0	0	29	15	31.18543388	18	95	120.5	84	96.16666667	67.5	2	10	3	100	14.8	7.39	5.186666667	8.8	44	0.1	0.93	101.375	119	64	0
1	1	21	18	0	1	3	3	834	372	90	5.747045	-19.918924	0.834	1.56	19.918924	5	-0.376612	2	1	54.27	7	1	0	0	0	29	15	31.18543388	18	95	120.5	84	96.16666667	67.5	2	10	3	100	14.8	7.39	5.186666667	8.8	44	0.1	0.93	101.375	106	64	0
1	1	21	42	1	1	3	2	810	312	45	4.282459	-32.660975	0.81	1.722	32.660975	11	-36.881947	2	1	54.27	7	1	0	0	0	29	15	31.18543388	18	95	120.5	84	96.16666667	67.5	2	10	3	100	14.8	7.39	5.186666667	8.8	44	0.1	0.93	101.375	130	64	0
1	1	21	34	1	1	3	3	546	420	90	3.406119	-5.558918	0.546	1.434	5.558918	9	0.405354	2	1	54.27	7	1	0	0	0	29	15	31.18543388	18	95	120.5	84	96.16666667	67.5	2	10	3	100	14.8	7.39	5.186666667	8.8	44	0.1	0.93	101.375	122	64	0
1	1	21	36	1	1	3	1	426	252	0	3.237428	-4.232296	0.426	1.02	4.232296	9	-4.232296	2	1	54.27	7	1	0	0	0	29	15	31.18543388	18	95	120.5	84	96.16666667	67.5	2	10	3	100	14.8	7.39	5.186666667	8.8	44	0.1	0.93	101.375	124	64	0
1	1	20	25	0	1	3	2	1008	558	45	3.182196	-42.058057	1.008	1.992	42.058057	7	-49.329599	2	1	54.27	7	1	0	0	0	15	29	31.18543388	18	95	120.5	84	96.16666667	67.5	2	10	3	100	14.8	7.39	5.186666667	8.8	44	0.1	0.93	101.375	69	64	0
1	1	19	44	0	1	3	2	438	564	45	2.079873	-24.443541	0.438	1.002	24.443541	11	-28.451538	2	1	54.27	7	1	0	0	0	20	24	31.18543388	18	95	120.5	84	96.16666667	67.5	2	10	3	100	14.8	7.39	5.186666667	8.8	44	0.1	0.93	101.375	44	64	0
1	1	20	28	0	1	3	1	1008	0	0	4.337852	-4.467173	1.008	1.938	4.467173	7	0	2	1	54.27	7	1	0	0	0	15	29	31.18543388	18	95	120.5	84	96.16666667	67.5	2	10	3	100	14.8	7.39	5.186666667	8.8	44	0.1	0.93	101.375	72	64	0
1	1	21	10	1	1	3	1	311	222	0	1.911871	-27.803191	0.311	1.115	27.803191	3	-27.803191	2	1	54.27	7	1	0	0	0	29	15	31.18543388	18	95	120.5	84	96.16666667	67.5	2	10	3	100	14.8	7.39	5.186666667	8.8	44	0.1	0.93	101.375	98	64	0
1	1	20	4	0	1	3	4	78	1932	135	1.621436	-26.907155	0.078	2.01	26.907155	1	-31.710452	2	1	54.27	7	1	0	0	0	15	29	31.18543388	18	95	120.5	84	96.16666667	67.5	2	10	3	100	14.8	7.39	5.186666667	8.8	44	0.1	0.93	101.375	48	64	0
1	1	20	42	0	1	3	1	438	318	0	4.051905	-24.287196	0.438	2.004	24.287196	11	-8.339481	2	1	54.27	7	1	0	0	0	15	29	31.18543388	18	95	120.5	84	96.16666667	67.5	2	10	3	100	14.8	7.39	5.186666667	8.8	44	0.1	0.93	101.375	86	64	0
1	1	19	16	0	1	3	1	444	288	0	3.12076	-37.502989	0.444	1.35	37.502989	4	-32.84139	2	1	54.27	7	1	0	0	0	20	24	31.18543388	18	95	120.5	84	96.16666667	67.5	2	10	3	100	14.8	7.39	5.186666667	8.8	44	0.1	0.93	101.375	16	64	0
1	1	19	38	0	1	3	2	1007	0	45	4.451495	-37.125549	1.007	1.294	37.125549	10	-45	2	1	54.27	7	1	0	0	0	20	24	31.18543388	18	95	120.5	84	96.16666667	67.5	2	10	3	100	14.8	7.39	5.186666667	8.8	44	0.1	0.93	101.375	38	64	0
1	1	19	12	1	1	3	4	780	396	135	4.198663	-46.246429	0.78	1.614	46.246429	3	-53.473923	2	1	54.27	7	1	0	0	0	20	24	31.18543388	18	95	120.5	84	96.16666667	67.5	2	10	3	100	14.8	7.39	5.186666667	8.8	44	0.1	0.93	101.375	12	64	0
1	1	21	8	1	1	3	2	558	282	45	1.896425	-16.260397	0.558	1.404	16.260397	2	-14.259896	2	1	54.27	7	1	0	0	0	29	15	31.18543388	18	95	120.5	84	96.16666667	67.5	2	10	3	100	14.8	7.39	5.186666667	8.8	44	0.1	0.93	101.375	96	64	0
1	1	19	4	1	1	3	1	510	270	0	4.171458	-52.171149	0.51	1.53	52.171149	1	-41.827405	2	1	54.27	7	1	0	0	0	20	24	31.18543388	18	95	120.5	84	96.16666667	67.5	2	10	3	100	14.8	7.39	5.186666667	8.8	44	0.1	0.93	101.375	4	64	0
1	1	19	23	1	1	3	4	252	306	135	3.359643	-48.154473	0.252	1.146	48.154473	6	-40.442504	2	1	54.27	7	1	0	0	0	20	24	31.18543388	18	95	120.5	84	96.16666667	67.5	2	10	3	100	14.8	7.39	5.186666667	8.8	44	0.1	0.93	101.375	23	64	0
1	1	21	25	0	1	3	4	1009	0	135	4.961425	-141.768105	1.009	2.009	141.768105	7	-135	2	1	54.27	7	1	0	0	0	29	15	31.18543388	18	95	120.5	84	96.16666667	67.5	2	10	3	100	14.8	7.39	5.186666667	8.8	44	0.1	0.93	101.375	113	64	0
1	1	19	39	1	1	3	3	353	522	90	3.683824	-18.450635	0.353	1.211	18.450635	10	-23.202243	2	1	54.27	7	1	0	0	0	20	24	31.18543388	18	95	120.5	84	96.16666667	67.5	2	10	3	100	14.8	7.39	5.186666667	8.8	44	0.1	0.93	101.375	39	64	0
1	1	19	15	0	1	3	4	24	624	135	2.849396	56.303922	0.024	1.122	56.303922	4	89.46131	2	1	54.27	7	1	0	0	0	20	24	31.18543388	18	95	120.5	84	96.16666667	67.5	2	10	3	100	14.8	7.39	5.186666667	8.8	44	0.1	0.93	101.375	15	64	0
1	1	21	29	1	1	3	4	384	264	135	1.496846	-9.868953	0.384	1.176	9.868953	8	-5.69031	2	1	54.27	7	1	0	0	0	29	15	31.18543388	18	95	120.5	84	96.16666667	67.5	2	10	3	100	14.8	7.39	5.186666667	8.8	44	0.1	0.93	101.375	117	64	0
1	1	19	8	0	1	3	3	894	234	90	3.757854	-61.255886	0.894	1.704	61.255886	2	-75.893827	2	1	54.27	7	1	0	0	0	20	24	31.18543388	18	95	120.5	84	96.16666667	67.5	2	10	3	100	14.8	7.39	5.186666667	8.8	44	0.1	0.93	101.375	8	64	0
1	1	21	12	0	1	3	3	774	270	90	3.933237	-27.591838	0.774	1.35	27.591838	3	-18.381706	2	1	54.27	7	1	0	0	0	29	15	31.18543388	18	95	120.5	84	96.16666667	67.5	2	10	3	100	14.8	7.39	5.186666667	8.8	44	0.1	0.93	101.375	100	64	0
1	1	21	4	1	1	3	3	756	312	90	4.054385	-21.823773	0.756	1.482	21.823773	1	-14.328309	2	1	54.27	7	1	0	0	0	29	15	31.18543388	18	95	120.5	84	96.16666667	67.5	2	10	3	100	14.8	7.39	5.186666667	8.8	44	0.1	0.93	101.375	92	64	0
1	1	21	24	1	1	3	4	370	372	135	3.932308	-13.123913	0.37	1.174	13.123913	6	-16.888558	2	1	54.27	7	1	0	0	0	29	15	31.18543388	18	95	120.5	84	96.16666667	67.5	2	10	3	100	14.8	7.39	5.186666667	8.8	44	0.1	0.93	101.375	112	64	0
1	1	19	28	0	1	3	1	846	312	0	3.664394	-38.310052	0.846	1.806	38.310052	7	-38.6136	2	1	54.27	7	1	0	0	0	20	24	31.18543388	18	95	120.5	84	96.16666667	67.5	2	10	3	100	14.8	7.39	5.186666667	8.8	44	0.1	0.93	101.375	28	64	0
1	1	19	31	1	1	3	2	432	240	45	2.24492	-33.490704	0.432	1.302	33.490704	8	-24.3767	2	1	54.27	7	1	0	0	0	20	24	31.18543388	18	95	120.5	84	96.16666667	67.5	2	10	3	100	14.8	7.39	5.186666667	8.8	44	0.1	0.93	101.375	31	64	0
1	1	21	39	1	1	3	3	372	324	90	0.603713	-4.256672	0.372	1.212	4.256672	10	-1.143428	2	1	54.27	7	1	0	0	0	29	15	31.18543388	18	95	120.5	84	96.16666667	67.5	2	10	3	100	14.8	7.39	5.186666667	8.8	44	0.1	0.93	101.375	127	64	0
1	1	20	32	0	1	3	2	780	282	45	3.211772	-34.362545	0.78	1.59	34.362545	8	2.846175	2	1	54.27	7	1	0	0	0	15	29	31.18543388	18	95	120.5	84	96.16666667	67.5	2	10	3	100	14.8	7.39	5.186666667	8.8	44	0.1	0.93	101.375	76	64	0
1	1	21	5	0	1	3	3	1009	29	90	4.673774	-92.313388	1.009	1.074	92.313388	2	-90	2	1	54.27	7	1	0	0	0	29	15	31.18543388	18	95	120.5	84	96.16666667	67.5	2	10	3	100	14.8	7.39	5.186666667	8.8	44	0.1	0.93	101.375	93	64	0
1	1	21	35	0	1	3	2	1008	0	45	4.678649	-34.274403	1.008	1.218	34.274403	9	-45	2	1	54.27	7	1	0	0	0	29	15	31.18543388	18	95	120.5	84	96.16666667	67.5	2	10	3	100	14.8	7.39	5.186666667	8.8	44	0.1	0.93	101.375	123	64	0
1	1	20	11	1	1	3	1	726	198	0	2.557116	-38.79131	0.726	1.578	38.79131	3	-43.973764	2	1	54.27	7	1	0	0	0	15	29	31.18543388	18	95	120.5	84	96.16666667	67.5	2	10	3	100	14.8	7.39	5.186666667	8.8	44	0.1	0.93	101.375	55	64	0
1	1	19	29	0	1	3	4	984	108	135	2.970557	-3.447836	0.984	2.01	3.447836	8	0.538677	2	1	54.27	7	1	0	0	0	20	24	31.18543388	18	95	120.5	84	96.16666667	67.5	2	10	3	100	14.8	7.39	5.186666667	8.8	44	0.1	0.93	101.375	29	64	0
1	1	19	36	0	1	3	2	780	342	45	2.312342	-24.902631	0.78	1.638	24.902631	9	-13.483471	2	1	54.27	7	1	0	0	0	20	24	31.18543388	18	95	120.5	84	96.16666667	67.5	2	10	3	100	14.8	7.39	5.186666667	8.8	44	0.1	0.93	101.375	36	64	0
1	1	20	34	0	1	3	1	726	282	0	4.172041	-16.388848	0.726	2.01	16.388848	9	-8.508551	2	1	54.27	7	1	0	0	0	15	29	31.18543388	18	95	120.5	84	96.16666667	67.5	2	10	3	100	14.8	7.39	5.186666667	8.8	44	0.1	0.93	101.375	78	64	0
1	1	19	41	0	1	3	4	1008	0	135	3.94225	-142.572962	1.008	1.05	142.572962	11	-135	2	1	54.27	7	1	0	0	0	20	24	31.18543388	18	95	120.5	84	96.16666667	67.5	2	10	3	100	14.8	7.39	5.186666667	8.8	44	0.1	0.93	101.375	41	64	0
1	1	19	3	0	1	3	3	366	0	90	0.55922	-172.66268	0.366	1.2	172.66268	1	-90	2	1	54.27	7	1	0	0	0	20	24	31.18543388	18	95	120.5	84	96.16666667	67.5	2	10	3	100	14.8	7.39	5.186666667	8.8	44	0.1	0.93	101.375	3	64	0
1	1	19	2	0	1	3	4	844	1044	135	2.117851	-51.842041	0.844	2.002	51.842041	1	-35.903216	2	1	54.27	7	1	0	0	0	20	24	31.18543388	18	95	120.5	84	96.16666667	67.5	2	10	3	100	14.8	7.39	5.186666667	8.8	44	0.1	0.93	101.375	2	64	0
1	1	19	42	1	1	3	1	240	318	0	1.411967	-8.690607	0.24	1.092	8.690607	11	-17.502418	2	1	54.27	7	1	0	0	0	20	24	31.18543388	18	95	120.5	84	96.16666667	67.5	2	10	3	100	14.8	7.39	5.186666667	8.8	44	0.1	0.93	101.375	42	64	0
1	1	21	16	0	1	3	2	846	408	45	4.222018	-15.29908	0.846	2.01	15.29908	4	-16.934737	2	1	54.27	7	1	0	0	0	29	15	31.18543388	18	95	120.5	84	96.16666667	67.5	2	10	3	100	14.8	7.39	5.186666667	8.8	44	0.1	0.93	101.375	104	64	0
1	1	19	21	1	1	3	2	576	270	45	3.091835	-47.723255	0.576	1.458	47.723255	6	-48.633323	2	1	54.27	7	1	0	0	0	20	24	31.18543388	18	95	120.5	84	96.16666667	67.5	2	10	3	100	14.8	7.39	5.186666667	8.8	44	0.1	0.93	101.375	21	64	0
1	1	20	19	1	1	3	3	630	354	90	2.374631	-21.52356	0.63	1.362	21.52356	5	-24.321949	2	1	54.27	7	1	0	0	0	15	29	31.18543388	18	95	120.5	84	96.16666667	67.5	2	10	3	100	14.8	7.39	5.186666667	8.8	44	0.1	0.93	101.375	63	64	0
1	1	20	38	1	1	3	1	678	240	0	2.544247	-27.01241	0.678	1.53	27.01241	10	-35.184901	2	1	54.27	7	1	0	0	0	15	29	31.18543388	18	95	120.5	84	96.16666667	67.5	2	10	3	100	14.8	7.39	5.186666667	8.8	44	0.1	0.93	101.375	82	64	0
1	1	20	8	0	1	3	2	666	300	45	2.806741	-26.079092	0.666	1.692	26.079092	2	-38.893632	2	1	54.27	7	1	0	0	0	15	29	31.18543388	18	95	120.5	84	96.16666667	67.5	2	10	3	100	14.8	7.39	5.186666667	8.8	44	0.1	0.93	101.375	52	64	0
1	1	20	1	0	1	3	3	660	366	90	3.504726	-53.390427	0.66	1.992	53.390427	1	-13.92908	2	1	54.27	7	1	0	0	0	15	29	31.18543388	18	95	120.5	84	96.16666667	67.5	2	10	3	100	14.8	7.39	5.186666667	8.8	44	0.1	0.93	101.375	45	64	0
1	1	21	22	1	1	3	1	342	318	0	3.382052	-3.463172	0.342	1.05	3.463172	6	0.295243	2	1	54.27	7	1	0	0	0	29	15	31.18543388	18	95	120.5	84	96.16666667	67.5	2	10	3	100	14.8	7.39	5.186666667	8.8	44	0.1	0.93	101.375	110	64	0
1	1	21	32	1	1	3	1	630	306	0	3.240185	-7.922627	0.63	1.266	7.922627	8	-14.132421	2	1	54.27	7	1	0	0	0	29	15	31.18543388	18	95	120.5	84	96.16666667	67.5	2	10	3	100	14.8	7.39	5.186666667	8.8	44	0.1	0.93	101.375	120	64	0
1	1	19	13	0	1	3	3	1008	0	90	5.474946	-84.507359	1.008	2.004	84.507359	4	-90	2	1	54.27	7	1	0	0	0	20	24	31.18543388	18	95	120.5	84	96.16666667	67.5	2	10	3	100	14.8	7.39	5.186666667	8.8	44	0.1	0.93	101.375	13	64	0
1	1	19	30	0	1	3	1	276	648	0	1.784538	-34.425594	0.276	1.404	34.425594	8	-49.488504	2	1	54.27	7	1	0	0	0	20	24	31.18543388	18	95	120.5	84	96.16666667	67.5	2	10	3	100	14.8	7.39	5.186666667	8.8	44	0.1	0.93	101.375	30	64	0
1	1	19	14	1	1	3	2	348	252	45	2.705229	-33.753251	0.348	1.632	33.753251	4	-23.312877	2	1	54.27	7	1	0	0	0	20	24	31.18543388	18	95	120.5	84	96.16666667	67.5	2	10	3	100	14.8	7.39	5.186666667	8.8	44	0.1	0.93	101.375	14	64	0
1	1	20	3	0	1	3	1	1128	258	0	2.960763	-34.46067	1.128	2.01	34.46067	1	-29.509346	2	1	54.27	7	1	0	0	0	15	29	31.18543388	18	95	120.5	84	96.16666667	67.5	2	10	3	100	14.8	7.39	5.186666667	8.8	44	0.1	0.93	101.375	47	64	0
1	1	19	17	1	1	3	2	570	366	45	2.279307	-26.335073	0.57	1.482	26.335073	5	-17.257003	2	1	54.27	7	1	0	0	0	20	24	31.18543388	18	95	120.5	84	96.16666667	67.5	2	10	3	100	14.8	7.39	5.186666667	8.8	44	0.1	0.93	101.375	17	64	0
1	1	19	33	0	1	3	3	1008	720	90	3.988435	12.150566	1.008	2.01	12.150566	9	17.175406	2	1	54.27	7	1	0	0	0	20	24	31.18543388	18	95	120.5	84	96.16666667	67.5	2	10	3	100	14.8	7.39	5.186666667	8.8	44	0.1	0.93	101.375	33	64	0
1	1	19	5	0	1	3	4	636	342	135	3.105225	-31.114279	0.636	2.01	31.114279	2	-14.271599	2	1	54.27	7	1	0	0	0	20	24	31.18543388	18	95	120.5	84	96.16666667	67.5	2	10	3	100	14.8	7.39	5.186666667	8.8	44	0.1	0.93	101.375	5	64	0
1	1	21	21	0	1	3	3	826	192	90	3.792802	9.256123	0.826	2.002	9.256123	6	2.577621	2	1	54.27	7	1	0	0	0	29	15	31.18543388	18	95	120.5	84	96.16666667	67.5	2	10	3	100	14.8	7.39	5.186666667	8.8	44	0.1	0.93	101.375	109	64	0
1	1	21	14	1	1	3	4	708	330	135	5.094203	-7.678128	0.708	1.326	7.678128	4	-6.186516	2	1	54.27	7	1	0	0	0	29	15	31.18543388	18	95	120.5	84	96.16666667	67.5	2	10	3	100	14.8	7.39	5.186666667	8.8	44	0.1	0.93	101.375	102	64	0
1	1	20	24	0	1	3	2	1008	534	45	2.375253	1.0079	1.008	2.004	1.0079	6	6.081378	2	1	54.27	7	1	0	0	0	15	29	31.18543388	18	95	120.5	84	96.16666667	67.5	2	10	3	100	14.8	7.39	5.186666667	8.8	44	0.1	0.93	101.375	68	64	0
1	1	19	34	1	1	3	4	228	288	135	2.779738	-30.991197	0.228	1.182	30.991197	9	-27.296715	2	1	54.27	7	1	0	0	0	20	24	31.18543388	18	95	120.5	84	96.16666667	67.5	2	10	3	100	14.8	7.39	5.186666667	8.8	44	0.1	0.93	101.375	34	64	0
1	1	21	33	1	1	3	4	564	318	135	5.520353	-5.707314	0.564	1.272	5.707314	9	-7.268543	2	1	54.27	7	1	0	0	0	29	15	31.18543388	18	95	120.5	84	96.16666667	67.5	2	10	3	100	14.8	7.39	5.186666667	8.8	44	0.1	0.93	101.375	121	64	0
1	1	21	15	0	1	3	3	906	366	90	4.907021	-22.996326	0.906	1.788	22.996326	4	-8.760453	2	1	54.27	7	1	0	0	0	29	15	31.18543388	18	95	120.5	84	96.16666667	67.5	2	10	3	100	14.8	7.39	5.186666667	8.8	44	0.1	0.93	101.375	103	64	0
1	1	19	6	1	1	3	1	522	216	0	3.273681	-45.50573	0.522	1.506	45.50573	2	-32.004675	2	1	54.27	7	1	0	0	0	20	24	31.18543388	18	95	120.5	84	96.16666667	67.5	2	10	3	100	14.8	7.39	5.186666667	8.8	44	0.1	0.93	101.375	6	64	0
1	1	19	22	0	1	3	1	1008	204	0	5.136104	11.434808	1.008	2.01	11.434808	6	0	2	1	54.27	7	1	0	0	0	20	24	31.18543388	18	95	120.5	84	96.16666667	67.5	2	10	3	100	14.8	7.39	5.186666667	8.8	44	0.1	0.93	101.375	22	64	0
1	1	20	44	0	1	3	3	618	36	90	4.826266	-33.534909	0.618	1.002	33.534909	11	-34.096939	2	1	54.27	7	1	0	0	0	15	29	31.18543388	18	95	120.5	84	96.16666667	67.5	2	10	3	100	14.8	7.39	5.186666667	8.8	44	0.1	0.93	101.375	88	64	0
1	1	19	11	1	1	3	3	288	264	90	3.247017	-41.01618	0.288	1.254	41.01618	3	-36.831916	2	1	54.27	7	1	0	0	0	20	24	31.18543388	18	95	120.5	84	96.16666667	67.5	2	10	3	100	14.8	7.39	5.186666667	8.8	44	0.1	0.93	101.375	11	64	0
1	1	20	29	0	1	3	1	2010	0	0	7.424887	67.496158	2.01	2.01	67.496158	8	0	2	1	54.27	7	1	0	0	0	15	29	31.18543388	18	95	120.5	84	96.16666667	67.5	2	10	3	100	14.8	7.39	5.186666667	8.8	44	0.1	0.93	101.375	73	64	0
1	1	21	41	1	1	3	4	468	348	135	3.31382	-5.53335	0.468	1.242	5.53335	11	-1.244846	2	1	54.27	7	1	0	0	0	29	15	31.18543388	18	95	120.5	84	96.16666667	67.5	2	10	3	100	14.8	7.39	5.186666667	8.8	44	0.1	0.93	101.375	129	64	0
1	1	20	21	1	1	3	4	822	342	135	3.747755	-13.794277	0.822	1.554	13.794277	6	-13.996021	2	1	54.27	7	1	0	0	0	15	29	31.18543388	18	95	120.5	84	96.16666667	67.5	2	10	3	100	14.8	7.39	5.186666667	8.8	44	0.1	0.93	101.375	65	64	0
1	1	21	40	1	1	3	2	582	288	45	3.089379	-4.270218	0.582	1.146	4.270218	10	-1.734726	2	1	54.27	7	1	0	0	0	29	15	31.18543388	18	95	120.5	84	96.16666667	67.5	2	10	3	100	14.8	7.39	5.186666667	8.8	44	0.1	0.93	101.375	128	64	0
1	1	21	17	1	1	3	4	726	348	135	5.106133	-7.624278	0.726	1.374	7.624278	5	-13.456152	2	1	54.27	7	1	0	0	0	29	15	31.18543388	18	95	120.5	84	96.16666667	67.5	2	10	3	100	14.8	7.39	5.186666667	8.8	44	0.1	0.93	101.375	105	64	0
1	1	19	25	1	1	3	2	348	222	45	2.554675	-39.531358	0.348	1.476	39.531358	7	-38.489924	2	1	54.27	7	1	0	0	0	20	24	31.18543388	18	95	120.5	84	96.16666667	67.5	2	10	3	100	14.8	7.39	5.186666667	8.8	44	0.1	0.93	101.375	25	64	0
1	1	21	3	1	1	3	1	718	342	0	2.468325	-12.690424	0.718	1.462	12.690424	1	-18.814334	2	1	54.27	7	1	0	0	0	29	15	31.18543388	18	95	120.5	84	96.16666667	67.5	2	10	3	100	14.8	7.39	5.186666667	8.8	44	0.1	0.93	101.375	91	64	0
1	1	19	10	0	1	3	2	1008	750	45	3.063349	4.458959	1.008	2.01	4.458959	3	14.735991	2	1	54.27	7	1	0	0	0	20	24	31.18543388	18	95	120.5	84	96.16666667	67.5	2	10	3	100	14.8	7.39	5.186666667	8.8	44	0.1	0.93	101.375	10	64	0
1	1	20	35	1	1	3	2	804	348	45	4.428981	-21.854202	0.804	1.56	21.854202	9	-28.757082	2	1	54.27	7	1	0	0	0	15	29	31.18543388	18	95	120.5	84	96.16666667	67.5	2	10	3	100	14.8	7.39	5.186666667	8.8	44	0.1	0.93	101.375	79	64	0
1	1	19	24	0	1	3	3	1008	312	90	4.696094	120.209161	1.008	1.968	120.209161	6	125.020784	2	1	54.27	7	1	0	0	0	20	24	31.18543388	18	95	120.5	84	96.16666667	67.5	2	10	3	100	14.8	7.39	5.186666667	8.8	44	0.1	0.93	101.375	24	64	0
1	1	21	20	0	1	3	2	966	426	45	3.464586	-20.474556	0.966	1.788	20.474556	5	-20.700342	2	1	54.27	7	1	0	0	0	29	15	31.18543388	18	95	120.5	84	96.16666667	67.5	2	10	3	100	14.8	7.39	5.186666667	8.8	44	0.1	0.93	101.375	108	64	0
1	1	19	35	1	1	3	1	390	258	0	3.037833	-34.440755	0.39	1.356	34.440755	9	-36.942079	2	1	54.27	7	1	0	0	0	20	24	31.18543388	18	95	120.5	84	96.16666667	67.5	2	10	3	100	14.8	7.39	5.186666667	8.8	44	0.1	0.93	101.375	35	64	0
1	1	20	10	0	1	3	2	708	258	45	2.003756	-15.360781	0.708	1.512	15.360781	3	-32.366819	2	1	54.27	7	1	0	0	0	15	29	31.18543388	18	95	120.5	84	96.16666667	67.5	2	10	3	100	14.8	7.39	5.186666667	8.8	44	0.1	0.93	101.375	54	64	0
1	1	20	40	0	1	3	2	828	516	45	3.009004	-16.983866	0.828	1.788	16.983866	10	-13.244786	2	1	54.27	7	1	0	0	0	15	29	31.18543388	18	95	120.5	84	96.16666667	67.5	2	10	3	100	14.8	7.39	5.186666667	8.8	44	0.1	0.93	101.375	84	64	0
1	1	21	27	1	1	3	1	354	270	0	1.939044	-11.456987	0.354	1.11	11.456987	7	-11.136171	2	1	54.27	7	1	0	0	0	29	15	31.18543388	18	95	120.5	84	96.16666667	67.5	2	10	3	100	14.8	7.39	5.186666667	8.8	44	0.1	0.93	101.375	115	64	0
1	1	21	28	0	1	3	2	456	330	45	3.283369	-1.067409	0.456	1.266	1.067409	7	7.16655	2	1	54.27	7	1	0	0	0	29	15	31.18543388	18	95	120.5	84	96.16666667	67.5	2	10	3	100	14.8	7.39	5.186666667	8.8	44	0.1	0.93	101.375	116	64	0
1	1	19	43	1	1	3	3	366	402	90	2.27454	-19.346519	0.366	1.224	19.346519	11	-19.987284	2	1	54.27	7	1	0	0	0	20	24	31.18543388	18	95	120.5	84	96.16666667	67.5	2	10	3	100	14.8	7.39	5.186666667	8.8	44	0.1	0.93	101.375	43	64	0
1	1	21	43	0	1	3	3	906	108	90	1.731135	-23.029372	0.906	1.644	23.029372	11	-26.472344	2	1	54.27	7	1	0	0	0	29	15	31.18543388	18	95	120.5	84	96.16666667	67.5	2	10	3	100	14.8	7.39	5.186666667	8.8	44	0.1	0.93	101.375	131	64	0
1	1	21	23	1	1	3	2	300	420	45	3.260566	-2.164038	0.3	1.128	2.164038	6	-1.096118	2	1	54.27	7	1	0	0	0	29	15	31.18543388	18	95	120.5	84	96.16666667	67.5	2	10	3	100	14.8	7.39	5.186666667	8.8	44	0.1	0.93	101.375	111	64	0
1	1	19	9	0	1	3	1	1014	966	0	4.195383	-57.118993	1.014	2.01	57.118993	3	-79.906891	2	1	54.27	7	1	0	0	0	20	24	31.18543388	18	95	120.5	84	96.16666667	67.5	2	10	3	100	14.8	7.39	5.186666667	8.8	44	0.1	0.93	101.375	9	64	0
1	1	19	26	1	1	3	4	534	354	135	4.437587	-31.396921	0.534	1.368	31.396921	7	-33.211582	2	1	54.27	7	1	0	0	0	20	24	31.18543388	18	95	120.5	84	96.16666667	67.5	2	10	3	100	14.8	7.39	5.186666667	8.8	44	0.1	0.93	101.375	26	64	0
1	1	19	40	0	1	3	1	906	348	0	3.842428	-63.566246	0.906	1.806	63.566246	10	-22.664175	2	1	54.27	7	1	0	0	0	20	24	31.18543388	18	95	120.5	84	96.16666667	67.5	2	10	3	100	14.8	7.39	5.186666667	8.8	44	0.1	0.93	101.375	40	64	0
1	0	11	3	1	2	3	4	780	168	135	2.128829	25.491811	0.78	1.614	25.491811	1	25.555294	2	1	54.27	4	3	0	0	0	33	11	31.18543388	20	92	106.5	75	85.5	87.5												106.228	47	103	1
1	0	1	20	1	2	3	4	318	336	135	1.110776	2.678948	0.318	1.05	2.678948	5	0.004943	2	1	54.27	1	3	0	0	0	40	4	31.18543388	20	92	106.5	75	85.5	87.5												106.228	20	123	1
1	0	8	43	1	2	3	3	318	246	90	0.79481	4.61749	0.318	1.14	4.61749	11	2.504265	2	1	54.27	3	3	0	0	0	39	5	31.18543388	20	92	106.5	75	85.5	87.5												106.228	87	121	1
1	0	15	4	1	2	3	1	612	360	0	1.25793	11.396874	0.612	1.428	11.396874	1	12.054285	2	1	54.27	5	3	0	0	0	32	12	31.18543388	20	92	106.5	75	85.5	87.5												106.228	92	109	1
1	0	15	3	1	2	3	3	744	366	90	0.77984	3.262103	0.744	1.506	3.262103	1	7.277953	2	1	54.27	5	3	0	0	0	32	12	31.18543388	20	92	106.5	75	85.5	87.5												106.228	91	109	1
1	0	9	4	1	2	3	3	384	246	90	0.460523	-0.391302	0.384	1.104	0.391302	1	2.189569	2	1	54.27	3	3	0	0	0	42	2	31.18543388	20	92	106.5	75	85.5	87.5												106.228	92	121	1
1	0	11	27	1	2	3	1	702	276	0	1.520726	20.124079	0.702	1.524	20.124079	7	26.981525	2	1	54.27	4	3	0	0	0	33	11	31.18543388	20	92	106.5	75	85.5	87.5												106.228	71	103	1
1	0	8	10	1	2	3	2	330	234	45	0.164282	-0.206436	0.33	1.032	0.206436	3	5.458943	2	1	54.27	3	3	0	0	0	39	5	31.18543388	20	92	106.5	75	85.5	87.5												106.228	54	121	1
1	0	18	15	1	2	3	2	774	294	45	0.903591	9.158275	0.774	1.458	9.158275	4	11.709235	2	1	54.27	6	3	0	0	0	36	8	31.18543388	20	92	106.5	75	85.5	87.5												106.228	103	83	1
1	0	10	6	1	2	3	1	390	210	0	0.801808	16.3254	0.39	1.23	16.3254	2	21.736947	2	1	54.27	4	3	0	0	0	33	11	31.18543388	20	92	106.5	75	85.5	87.5												106.228	6	103	1
1	0	15	16	1	2	3	4	402	366	135	0.210934	4.188688	0.402	1.116	4.188688	4	5.989942	2	1	54.27	5	3	0	0	0	32	12	31.18543388	20	92	106.5	75	85.5	87.5												106.228	104	109	1
1	0	10	7	1	2	3	2	372	264	45	0.620897	11.510376	0.372	1.212	11.510376	2	17.186736	2	1	54.27	4	3	0	0	0	33	11	31.18543388	20	92	106.5	75	85.5	87.5												106.228	7	103	1
1	0	14	21	1	2	3	4	534	222	135	0.367141	-0.321917	0.534	1.296	0.321917	6	2.167295	2	1	54.27	5	3	0	0	0	39	5	31.18543388	20	92	106.5	75	85.5	87.5												106.228	65	109	1
1	0	1	39	1	2	3	4	300	348	135	0.983072	3.002749	0.3	1.116	3.002749	10	6.642503	2	1	54.27	1	3	0	0	0	40	4	31.18543388	20	92	106.5	75	85.5	87.5												106.228	39	123	1
1	0	1	10	1	2	3	3	318	198	90	1.050324	-1.115026	0.318	1.074	1.115026	3	-0.748715	2	1	54.27	1	3	0	0	0	40	4	31.18543388	20	92	106.5	75	85.5	87.5												106.228	10	123	1
1	0	16	14	0	2	3	4	1182	654	135	2.559451	-1.065576	1.182	2.01	1.065576	4	-5.303977	2	1	54.27	6	3	0	0	0	20	24	31.18543388	20	92	106.5	75	85.5	87.5												106.228	14	83	1
1	0	11	33	1	2	3	1	306	264	0	1.10541	1.183927	0.306	1.098	1.183927	9	13.168828	2	1	54.27	4	3	0	0	0	33	11	31.18543388	20	92	106.5	75	85.5	87.5												106.228	77	103	1
1	0	8	17	1	2	3	1	618	264	0	1.514832	8.842597	0.618	1.416	8.842597	5	6.882263	2	1	54.27	3	3	0	0	0	39	5	31.18543388	20	92	106.5	75	85.5	87.5												106.228	61	121	1
1	0	7	13	0	2	3	2	744	360	45	1.583578	4.209403	0.744	1.998	4.209403	4	5.420106	2	1	54.27	3	3	0	0	0	40	4	31.18543388	20	92	106.5	75	85.5	87.5												106.228	13	121	1
1	0	16	6	1	2	3	4	324	210	135	3.536565	54.648169	0.324	1.296	54.648169	2	43.755444	2	1	54.27	6	3	0	0	0	20	24	31.18543388	20	92	106.5	75	85.5	87.5												106.228	6	83	1
1	0	14	38	1	2	3	2	732	288	45	2.21624	24.727088	0.732	1.368	24.727088	10	31.950611	2	1	54.27	5	3	0	0	0	39	5	31.18543388	20	92	106.5	75	85.5	87.5												106.228	82	109	1
1	0	13	42	1	2	3	4	312	270	135	0.686847	4.67172	0.312	1.038	4.67172	11	1.426004	2	1	54.27	5	3	0	0	0	38	6	31.18543388	20	92	106.5	75	85.5	87.5												106.228	42	109	1
1	0	12	24	1	2	3	1	702	246	0	0.564631	11.547223	0.702	1.416	11.547223	6	16.852423	2	1	54.27	4	3	0	0	0	37	7	31.18543388	20	92	106.5	75	85.5	87.5												106.228	112	103	1
1	0	10	13	0	2	3	3	522	750	90	3.963308	63.568691	0.522	2.004	63.568691	4	76.60709	2	1	54.27	4	3	0	0	0	33	11	31.18543388	20	92	106.5	75	85.5	87.5												106.228	13	103	1
1	0	14	1	1	2	3	4	456	282	135	1.228197	18.299083	0.456	1.326	18.299083	1	8.141692	2	1	54.27	5	3	0	0	0	39	5	31.18543388	20	92	106.5	75	85.5	87.5												106.228	45	109	1
1	0	4	1	1	2	3	2	270	246	45	1.474934	7.961734	0.27	1.188	7.961734	1	8.218017	2	1	54.27	2	3	0	0	0	40	4	31.18543388	20	92	106.5	75	85.5	87.5												106.228	1	120	1
1	0	1	28	1	2	3	4	270	234	135	0.646846	4.885351	0.27	0.948	4.885351	7	1.207438	2	1	54.27	1	3	0	0	0	40	4	31.18543388	20	92	106.5	75	85.5	87.5												106.228	28	123	1
1	0	7	5	1	2	3	3	336	414	90	1.005844	3.662736	0.336	1.08	3.662736	2	0.647709	2	1	54.27	3	3	0	0	0	40	4	31.18543388	20	92	106.5	75	85.5	87.5												106.228	5	121	1
1	0	8	30	1	2	3	2	378	384	45	0.403313	5.649489	0.378	1.482	5.649489	8	6.183861	2	1	54.27	3	3	0	0	0	39	5	31.18543388	20	92	106.5	75	85.5	87.5												106.228	74	121	1
1	0	6	16	1	2	3	4	354	234	135	0.941894	6.461793	0.354	1.098	6.461793	4	-1.268665	2	1	54.27	2	3	0	0	0	38	6	31.18543388	20	92	106.5	75	85.5	87.5												106.228	104	120	1
1	0	13	29	0	2	3	1	762	240	0	1.297469	8.951413	0.762	1.374	8.951413	8	6.836668	2	1	54.27	5	3	0	0	0	38	6	31.18543388	20	92	106.5	75	85.5	87.5												106.228	29	109	1
1	0	8	8	1	2	3	1	324	330	0	0.719607	9.169575	0.324	1.218	9.169575	2	8.853517	2	1	54.27	3	3	0	0	0	39	5	31.18543388	20	92	106.5	75	85.5	87.5												106.228	52	121	1
1	0	6	31	1	2	3	3	300	354	90	0.645438	8.802071	0.3	1.008	8.802071	8	9.172018	2	1	54.27	2	3	0	0	0	38	6	31.18543388	20	92	106.5	75	85.5	87.5												106.228	119	120	1
1	0	2	8	1	2	3	1	258	264	0	0.306034	-1.895675	0.258	0.9	1.895675	2	0	2	1	54.27	1	3	0	0	0	40	4	31.18543388	20	92	106.5	75	85.5	87.5												106.228	52	123	1
1	0	5	37	1	2	3	1	384	276	0	0.325923	-6.173822	0.384	1.044	6.173822	10	-10.688878	2	1	54.27	2	3	0	0	0	42	2	31.18543388	20	92	106.5	75	85.5	87.5												106.228	81	120	1
1	0	3	11	1	2	3	4	372	204	135	1.229071	8.760893	0.372	1.044	8.760893	3	15.70167	2	1	54.27	1	3	0	0	0	43	1	31.18543388	20	92	106.5	75	85.5	87.5												106.228	99	123	1
1	0	4	11	0	2	3	1	390	300	0	0.402901	5.306534	0.39	1.122	5.306534	3	-14.073289	2	1	54.27	2	3	0	0	0	40	4	31.18543388	20	92	106.5	75	85.5	87.5												106.228	11	120	1
1	0	8	24	1	2	3	3	522	306	90	0.312672	14.454351	0.522	1.362	14.454351	6	21.413184	2	1	54.27	3	3	0	0	0	39	5	31.18543388	20	92	106.5	75	85.5	87.5												106.228	68	121	1
1	0	15	26	0	2	3	3	432	198	90	2.163616	-12.193349	0.432	1.224	12.193349	7	-11.495428	2	1	54.27	5	3	0	0	0	32	12	31.18543388	20	92	106.5	75	85.5	87.5												106.228	114	109	1
1	0	10	10	0	2	3	2	372	630	45	3.297264	3.814459	0.372	1.176	3.814459	3	11.041353	2	1	54.27	4	3	0	0	0	33	11	31.18543388	20	92	106.5	75	85.5	87.5												106.228	10	103	1
1	0	17	32	1	2	3	1	288	276	0	0.664218	15.987224	0.288	1.098	15.987224	8	24.924811	2	1	54.27	6	3	0	0	0	27	17	31.18543388	20	92	106.5	75	85.5	87.5												106.228	76	83	1
1	0	13	30	1	2	3	4	552	222	135	0.240142	1.113572	0.552	1.098	1.113572	8	7.572391	2	1	54.27	5	3	0	0	0	38	6	31.18543388	20	92	106.5	75	85.5	87.5												106.228	30	109	1
1	0	13	41	1	2	3	2	372	246	45	0.653815	-6.343277	0.372	1.128	6.343277	11	-2.517785	2	1	54.27	5	3	0	0	0	38	6	31.18543388	20	92	106.5	75	85.5	87.5												106.228	41	109	1
1	0	6	21	1	2	3	3	438	276	90	0.114067	3.138725	0.438	1.182	3.138725	6	8.529967	2	1	54.27	2	3	0	0	0	38	6	31.18543388	20	92	106.5	75	85.5	87.5												106.228	109	120	1
1	0	6	32	1	2	3	4	282	270	135	0.522783	-5.246702	0.282	1.08	5.246702	8	-7.468241	2	1	54.27	2	3	0	0	0	38	6	31.18543388	20	92	106.5	75	85.5	87.5												106.228	120	120	1
1	0	11	40	1	2	3	3	390	228	90	0.89974	0.875649	0.39	1.158	0.875649	10	10.647698	2	1	54.27	4	3	0	0	0	33	11	31.18543388	20	92	106.5	75	85.5	87.5												106.228	84	103	1
1	0	14	37	1	2	3	1	618	234	0	0.719183	12.577673	0.618	1.422	12.577673	10	21.09079	2	1	54.27	5	3	0	0	0	39	5	31.18543388	20	92	106.5	75	85.5	87.5												106.228	81	109	1
1	0	7	24	1	2	3	2	372	288	45	0.607623	1.453128	0.372	1.08	1.453128	6	2.576921	2	1	54.27	3	3	0	0	0	40	4	31.18543388	20	92	106.5	75	85.5	87.5												106.228	24	121	1
1	0	12	8	1	2	3	1	420	234	0	0.506957	2.892083	0.42	1.098	2.892083	2	7.821246	2	1	54.27	4	3	0	0	0	37	7	31.18543388	20	92	106.5	75	85.5	87.5												106.228	96	103	1
1	0	18	38	1	2	3	3	360	336	90	0.874043	6.83031	0.36	1.464	6.83031	10	10.109487	2	1	54.27	6	3	0	0	0	36	8	31.18543388	20	92	106.5	75	85.5	87.5												106.228	126	83	1
1	0	9	1	1	2	3	2	384	228	45	1.566745	6.026143	0.384	1.278	6.026143	1	7.611795	2	1	54.27	3	3	0	0	0	42	2	31.18543388	20	92	106.5	75	85.5	87.5												106.228	89	121	1
1	0	12	15	1	2	3	4	360	402	135	1.018167	12.609378	0.36	1.14	12.609378	4	10.068226	2	1	54.27	4	3	0	0	0	37	7	31.18543388	20	92	106.5	75	85.5	87.5												106.228	103	103	1
1	0	18	37	1	2	3	2	486	276	45	0.722959	4.694303	0.486	1.236	4.694303	10	3.739902	2	1	54.27	6	3	0	0	0	36	8	31.18543388	20	92	106.5	75	85.5	87.5												106.228	125	83	1
1	0	6	22	1	2	3	1	372	330	0	0.375625	2.753636	0.372	1.032	2.753636	6	8.152034	2	1	54.27	2	3	0	0	0	38	6	31.18543388	20	92	106.5	75	85.5	87.5												106.228	110	120	1
1	0	4	6	1	2	3	2	240	240	45	1.017591	-8.431288	0.24	0.882	8.431288	2	-0.885197	2	1	54.27	2	3	0	0	0	40	4	31.18543388	20	92	106.5	75	85.5	87.5												106.228	6	120	1
1	0	4	22	1	2	3	1	264	306	0	0.641874	0.455831	0.264	0.984	0.455831	6	2.639607	2	1	54.27	2	3	0	0	0	40	4	31.18543388	20	92	106.5	75	85.5	87.5												106.228	22	120	1
1	0	12	2	1	2	3	2	522	336	45	0.539835	2.739603	0.522	1.302	2.739603	1	6.634298	2	1	54.27	4	3	0	0	0	37	7	31.18543388	20	92	106.5	75	85.5	87.5												106.228	90	103	1
1	0	3	8	1	2	3	3	252	336	90	0.183169	-3.404197	0.252	0.966	3.404197	2	-1.211248	2	1	54.27	1	3	0	0	0	43	1	31.18543388	20	92	106.5	75	85.5	87.5												106.228	96	123	1
1	0	9	10	1	2	3	1	402	252	0	0.172687	-2.719419	0.402	1.08	2.719419	3	0	2	1	54.27	3	3	0	0	0	42	2	31.18543388	20	92	106.5	75	85.5	87.5												106.228	98	121	1
1	0	16	37	1	2	3	3	726	204	90	1.581744	23.227246	0.726	1.608	23.227246	10	24.577272	2	1	54.27	6	3	0	0	0	20	24	31.18543388	20	92	106.5	75	85.5	87.5												106.228	37	83	1
1	0	8	40	1	2	3	3	360	258	90	0.99223	3.590208	0.36	1.134	3.590208	10	5.818254	2	1	54.27	3	3	0	0	0	39	5	31.18543388	20	92	106.5	75	85.5	87.5												106.228	84	121	1
1	0	8	22	1	2	3	2	354	330	45	0.288804	1.689371	0.354	1.146	1.689371	6	4.698505	2	1	54.27	3	3	0	0	0	39	5	31.18543388	20	92	106.5	75	85.5	87.5												106.228	66	121	1
1	0	18	25	1	2	3	3	738	234	90	1.301695	15.634246	0.738	1.416	15.634246	7	13.666388	2	1	54.27	6	3	0	0	0	36	8	31.18543388	20	92	106.5	75	85.5	87.5												106.228	113	83	1
1	0	17	22	0	2	3	3	450	216	90	2.181419	15.48465	0.45	1.248	15.48465	6	24.454173	2	1	54.27	6	3	0	0	0	27	17	31.18543388	20	92	106.5	75	85.5	87.5												106.228	66	83	1
1	0	5	12	1	2	3	1	318	300	0	0.164638	4.550794	0.318	1.194	4.550794	3	0	2	1	54.27	2	3	0	0	0	42	2	31.18543388	20	92	106.5	75	85.5	87.5												106.228	56	120	1
1	0	6	3	1	2	3	2	252	222	45	0.34309	0.917009	0.252	0.984	0.917009	1	4.272706	2	1	54.27	2	3	0	0	0	38	6	31.18543388	20	92	106.5	75	85.5	87.5												106.228	91	120	1
1	0	2	17	0	2	3	1	192	444	0	0.631564	32.303554	0.192	1.032	32.303554	5	36.020744	2	1	54.27	1	3	0	0	0	40	4	31.18543388	20	92	106.5	75	85.5	87.5												106.228	61	123	1
1	0	11	35	1	2	3	4	480	204	135	1.000815	3.352752	0.48	1.182	3.352752	9	0.004944	2	1	54.27	4	3	0	0	0	33	11	31.18543388	20	92	106.5	75	85.5	87.5												106.228	79	103	1
1	0	9	34	1	2	3	3	402	228	90	0.440483	-2.238779	0.402	1.098	2.238779	9	-0.562817	2	1	54.27	3	3	0	0	0	42	2	31.18543388	20	92	106.5	75	85.5	87.5												106.228	122	121	1
1	0	18	33	0	2	3	3	1002	750	90	3.797669	-34.226414	1.002	1.992	34.226414	9	-31.313262	2	1	54.27	6	3	0	0	0	36	8	31.18543388	20	92	106.5	75	85.5	87.5												106.228	121	83	1
1	0	2	41	1	2	3	3	258	324	90	0.70296	-0.915711	0.258	0.918	0.915711	11	0.045648	2	1	54.27	1	3	0	0	0	40	4	31.18543388	20	92	106.5	75	85.5	87.5												106.228	85	123	1
1	0	6	13	0	2	3	1	354	234	0	0.275139	0.097425	0.354	1.074	0.097425	4	-3.761938	2	1	54.27	2	3	0	0	0	38	6	31.18543388	20	92	106.5	75	85.5	87.5												106.228	101	120	1
1	0	7	19	1	2	3	2	306	366	45	0.646501	8.530298	0.306	1.026	8.530298	5	11.793473	2	1	54.27	3	3	0	0	0	40	4	31.18543388	20	92	106.5	75	85.5	87.5												106.228	19	121	1
1	0	4	7	1	2	3	1	306	318	0	1.02487	8.129918	0.306	1.212	8.129918	2	6.784488	2	1	54.27	2	3	0	0	0	40	4	31.18543388	20	92	106.5	75	85.5	87.5												106.228	7	120	1
1	0	14	28	1	2	3	3	456	288	90	1.042327	-2.467928	0.456	1.182	2.467928	7	-4.214989	2	1	54.27	5	3	0	0	0	39	5	31.18543388	20	92	106.5	75	85.5	87.5												106.228	72	109	1
1	0	9	32	1	2	3	3	336	348	90	0.55478	-5.515477	0.336	1.14	5.515477	8	0.710709	2	1	54.27	3	3	0	0	0	42	2	31.18543388	20	92	106.5	75	85.5	87.5												106.228	120	121	1
1	0	8	33	0	2	3	1	420	234	0	2.478512	6.196237	0.42	1.008	6.196237	9	0	2	1	54.27	3	3	0	0	0	39	5	31.18543388	20	92	106.5	75	85.5	87.5												106.228	77	121	1
1	0	5	16	1	2	3	4	222	390	135	1.081832	6.76734	0.222	1.05	6.76734	4	4.545801	2	1	54.27	2	3	0	0	0	42	2	31.18543388	20	92	106.5	75	85.5	87.5												106.228	60	120	1
1	0	8	32	1	2	3	1	444	240	0	0.883576	13.522735	0.444	1.17	13.522735	8	13.906317	2	1	54.27	3	3	0	0	0	39	5	31.18543388	20	92	106.5	75	85.5	87.5												106.228	76	121	1
1	0	10	37	1	2	3	2	258	228	45	0.67384	-10.470236	0.258	1.08	10.470236	10	-2.117544	2	1	54.27	4	3	0	0	0	33	11	31.18543388	20	92	106.5	75	85.5	87.5												106.228	37	103	1
1	0	2	18	1	2	3	3	240	312	90	0.693735	-1.064069	0.24	0.948	1.064069	5	-4.117697	2	1	54.27	1	3	0	0	0	40	4	31.18543388	20	92	106.5	75	85.5	87.5												106.228	62	123	1
1	0	8	13	0	2	3	1	396	288	0	0.601608	8.57648	0.396	1.05	8.57648	4	1.57363	2	1	54.27	3	3	0	0	0	39	5	31.18543388	20	92	106.5	75	85.5	87.5												106.228	57	121	1
1	0	7	26	1	2	3	2	534	264	45	0.250433	7.450209	0.534	1.242	7.450209	7	12.258306	2	1	54.27	3	3	0	0	0	40	4	31.18543388	20	92	106.5	75	85.5	87.5												106.228	26	121	1
1	0	10	12	1	2	3	3	420	246	90	1.24407	13.565989	0.42	1.47	13.565989	3	12.644309	2	1	54.27	4	3	0	0	0	33	11	31.18543388	20	92	106.5	75	85.5	87.5												106.228	12	103	1
1	0	5	15	1	2	3	3	282	288	90	1.062105	1.201765	0.282	1.08	1.201765	4	-3.873582	2	1	54.27	2	3	0	0	0	42	2	31.18543388	20	92	106.5	75	85.5	87.5												106.228	59	120	1
1	0	18	35	1	2	3	4	312	300	135	1.846173	16.935904	0.312	1.23	16.935904	9	16.99985	2	1	54.27	6	3	0	0	0	36	8	31.18543388	20	92	106.5	75	85.5	87.5												106.228	123	83	1
1	0	10	33	0	2	3	1	1002	930	0	3.848683	71.666934	1.002	1.998	71.666934	9	71.31614	2	1	54.27	4	3	0	0	0	33	11	31.18543388	20	92	106.5	75	85.5	87.5												106.228	33	103	1
1	0	8	15	1	2	3	2	336	318	45	0.444452	2.83892	0.336	1.176	2.83892	4	5.015013	2	1	54.27	3	3	0	0	0	39	5	31.18543388	20	92	106.5	75	85.5	87.5												106.228	59	121	1
1	0	18	16	1	2	3	1	690	258	0	1.175998	18.442869	0.69	1.818	18.442869	4	22.807863	2	1	54.27	6	3	0	0	0	36	8	31.18543388	20	92	106.5	75	85.5	87.5												106.228	104	83	1
1	0	2	33	1	2	3	4	228	378	135	0.737241	5.117093	0.228	1.062	5.117093	9	2.822224	2	1	54.27	1	3	0	0	0	40	4	31.18543388	20	92	106.5	75	85.5	87.5												106.228	77	123	1
1	0	12	7	1	2	3	3	462	228	90	1.480578	7.002669	0.462	1.164	7.002669	2	11.336909	2	1	54.27	4	3	0	0	0	37	7	31.18543388	20	92	106.5	75	85.5	87.5												106.228	95	103	1
1	0	16	26	1	2	3	2	540	264	45	1.413226	11.977488	0.54	1.128	11.977488	7	16.316976	2	1	54.27	6	3	0	0	0	20	24	31.18543388	20	92	106.5	75	85.5	87.5												106.228	26	83	1
1	0	3	25	1	2	3	4	270	282	135	0.118084	-0.02787	0.27	1.014	0.02787	7	-3.617861	2	1	54.27	1	3	0	0	0	43	1	31.18543388	20	92	106.5	75	85.5	87.5												106.228	113	123	1
1	0	7	14	0	2	3	1	162	468	0	1.320139	24.595806	0.162	1.158	24.595806	4	-9.977321	2	1	54.27	3	3	0	0	0	40	4	31.18543388	20	92	106.5	75	85.5	87.5												106.228	14	121	1
1	0	8	7	1	2	3	3	504	264	90	0.759813	2.817427	0.504	1.146	2.817427	2	3.571931	2	1	54.27	3	3	0	0	0	39	5	31.18543388	20	92	106.5	75	85.5	87.5												106.228	51	121	1
1	0	18	32	1	2	3	3	576	216	90	0.860393	-4.040062	0.576	1.254	4.040062	8	-4.654211	2	1	54.27	6	3	0	0	0	36	8	31.18543388	20	92	106.5	75	85.5	87.5												106.228	120	83	1
1	0	8	36	1	2	3	3	504	264	90	0.221729	-7.051469	0.504	1.128	7.051469	9	-2.125386	2	1	54.27	3	3	0	0	0	39	5	31.18543388	20	92	106.5	75	85.5	87.5												106.228	80	121	1
1	0	7	15	1	2	3	3	222	324	90	0.999813	4.030844	0.222	1.116	4.030844	4	4.076492	2	1	54.27	3	3	0	0	0	40	4	31.18543388	20	92	106.5	75	85.5	87.5												106.228	15	121	1
1	0	14	36	1	2	3	2	426	300	45	0.374722	-0.91298	0.426	1.176	0.91298	9	-0.412121	2	1	54.27	5	3	0	0	0	39	5	31.18543388	20	92	106.5	75	85.5	87.5												106.228	80	109	1
1	0	17	2	0	2	3	2	678	288	45	2.400021	12.427078	0.678	1.404	12.427078	1	31.790887	2	1	54.27	6	3	0	0	0	27	17	31.18543388	20	92	106.5	75	85.5	87.5												106.228	46	83	1
1	0	3	38	1	2	3	2	234	264	45	0.349581	-5.496599	0.234	0.942	5.496599	10	-1.786473	2	1	54.27	1	3	0	0	0	43	1	31.18543388	20	92	106.5	75	85.5	87.5												106.228	126	123	1
1	0	18	4	0	2	3	2	455	300	45	0.518695	-6.161395	0.455	1.181	6.161395	1	12.720018	2	1	54.27	6	3	0	0	0	36	8	31.18543388	20	92	106.5	75	85.5	87.5												106.228	92	83	1
1	0	3	32	1	2	3	4	198	348	135	0.943083	-6.343191	0.198	0.972	6.343191	8	-8.657153	2	1	54.27	1	3	0	0	0	43	1	31.18543388	20	92	106.5	75	85.5	87.5												106.228	120	123	1
1	0	4	24	1	2	3	2	198	306	45	0.421258	-4.692898	0.198	1.014	4.692898	6	1.323325	2	1	54.27	2	3	0	0	0	40	4	31.18543388	20	92	106.5	75	85.5	87.5												106.228	24	120	1
1	0	16	35	1	2	3	3	750	192	90	2.22162	32.363706	0.75	1.68	32.363706	9	45.004947	2	1	54.27	6	3	0	0	0	20	24	31.18543388	20	92	106.5	75	85.5	87.5												106.228	35	83	1
1	0	10	43	1	2	3	4	402	348	135	0.705233	10.230308	0.402	1.14	10.230308	11	4.406615	2	1	54.27	4	3	0	0	0	33	11	31.18543388	20	92	106.5	75	85.5	87.5												106.228	43	103	1
1	0	12	35	1	2	3	4	306	276	135	0.375522	5.343671	0.306	1.026	5.343671	9	6.14171	2	1	54.27	4	3	0	0	0	37	7	31.18543388	20	92	106.5	75	85.5	87.5												106.228	123	103	1
1	0	14	6	1	2	3	2	432	294	45	0.30293	1.902219	0.432	1.182	1.902219	2	6.930776	2	1	54.27	5	3	0	0	0	39	5	31.18543388	20	92	106.5	75	85.5	87.5												106.228	50	109	1
1	0	1	42	1	2	3	1	306	306	0	0.398288	25.651727	0.306	1.062	25.651727	11	29.288227	2	1	54.27	1	3	0	0	0	40	4	31.18543388	20	92	106.5	75	85.5	87.5												106.228	42	123	1
1	0	16	16	0	2	3	2	1176	678	45	2.380048	27.31615	1.176	2.01	27.31615	4	30.534658	2	1	54.27	6	3	0	0	0	20	24	31.18543388	20	92	106.5	75	85.5	87.5												106.228	16	83	1
1	0	6	20	0	2	3	1	438	282	0	1.043493	5.195967	0.438	1.062	5.195967	5	8.070777	2	1	54.27	2	3	0	0	0	38	6	31.18543388	20	92	106.5	75	85.5	87.5												106.228	108	120	1
1	0	16	25	0	2	3	1	1014	0	0	0.483919	100.18603	1.014	2.01	100.18603	7	0	2	1	54.27	6	3	0	0	0	20	24	31.18543388	20	92	106.5	75	85.5	87.5												106.228	25	83	1
1	0	10	19	1	2	3	1	318	300	0	0.635286	13.535425	0.318	1.116	13.535425	5	14.228523	2	1	54.27	4	3	0	0	0	33	11	31.18543388	20	92	106.5	75	85.5	87.5												106.228	19	103	1
1	0	2	23	1	2	3	3	234	384	90	0.45424	3.182892	0.234	0.942	3.182892	6	2.069512	2	1	54.27	1	3	0	0	0	40	4	31.18543388	20	92	106.5	75	85.5	87.5												106.228	67	123	1
1	0	8	29	1	2	3	3	372	354	90	0.556201	-0.41809	0.372	1.092	0.41809	8	-1.269016	2	1	54.27	3	3	0	0	0	39	5	31.18543388	20	92	106.5	75	85.5	87.5												106.228	73	121	1
1	0	2	37	1	2	3	2	432	246	45	0.306372	-5.13824	0.432	1.038	5.13824	10	-1.551151	2	1	54.27	1	3	0	0	0	40	4	31.18543388	20	92	106.5	75	85.5	87.5												106.228	81	123	1
1	0	14	26	0	2	3	1	570	264	0	1.334921	6.5747	0.57	1.218	6.5747	7	6.5747	2	1	54.27	5	3	0	0	0	39	5	31.18543388	20	92	106.5	75	85.5	87.5												106.228	70	109	1
1	0	5	3	1	2	3	3	318	282	90	0.241673	-4.212348	0.318	0.9	4.212348	1	-2.153194	2	1	54.27	2	3	0	0	0	42	2	31.18543388	20	92	106.5	75	85.5	87.5												106.228	47	120	1
1	0	16	23	0	2	3	2	1008	156	45	3.994426	39.919558	1.008	2.01	39.919558	6	52.385647	2	1	54.27	6	3	0	0	0	20	24	31.18543388	20	92	106.5	75	85.5	87.5												106.228	23	83	1
1	0	14	27	1	2	3	2	522	240	45	1.094582	-4.363414	0.522	1.14	4.363414	7	0.584807	2	1	54.27	5	3	0	0	0	39	5	31.18543388	20	92	106.5	75	85.5	87.5												106.228	71	109	1
1	0	4	3	1	2	3	1	282	222	0	0.885339	18.183753	0.282	1.176	18.183753	1	17.817297	2	1	54.27	2	3	0	0	0	40	4	31.18543388	20	92	106.5	75	85.5	87.5												106.228	3	120	1
1	0	4	31	1	2	3	2	282	240	45	0.243462	-8.698075	0.282	0.918	8.698075	8	-3.944572	2	1	54.27	2	3	0	0	0	40	4	31.18543388	20	92	106.5	75	85.5	87.5												106.228	31	120	1
1	0	18	7	0	2	3	4	390	222	135	2.137803	8.046982	0.39	1.998	8.046982	2	3.722637	2	1	54.27	6	3	0	0	0	36	8	31.18543388	20	92	106.5	75	85.5	87.5												106.228	95	83	1
1	0	12	23	1	2	3	2	474	228	45	0.748055	-7.685287	0.474	1.242	7.685287	6	1.419177	2	1	54.27	4	3	0	0	0	37	7	31.18543388	20	92	106.5	75	85.5	87.5												106.228	111	103	1
1	0	14	40	1	2	3	4	323	210	135	1.285088	1.423583	0.323	1.061	1.423583	10	5.203036	2	1	54.27	5	3	0	0	0	39	5	31.18543388	20	92	106.5	75	85.5	87.5												106.228	84	109	1
1	0	15	34	1	2	3	3	438	300	90	0.845255	-3.93035	0.438	1.23	3.93035	9	-5.073846	2	1	54.27	5	3	0	0	0	32	12	31.18543388	20	92	106.5	75	85.5	87.5												106.228	122	109	1
1	0	14	43	1	2	3	2	390	198	45	0.497217	-8.943126	0.39	1.05	8.943126	11	-3.794712	2	1	54.27	5	3	0	0	0	39	5	31.18543388	20	92	106.5	75	85.5	87.5												106.228	87	109	1
1	0	18	36	1	2	3	1	442	372	0	0.60664	-1.529771	0.442	1.24	1.529771	9	-2.759982	2	1	54.27	6	3	0	0	0	36	8	31.18543388	20	92	106.5	75	85.5	87.5												106.228	124	83	1
1	0	10	17	1	2	3	4	366	246	135	1.055421	8.812674	0.366	1.032	8.812674	5	3.886009	2	1	54.27	4	3	0	0	0	33	11	31.18543388	20	92	106.5	75	85.5	87.5												106.228	17	103	1
1	0	14	24	1	2	3	3	522	216	90	0.680248	0.679854	0.522	1.128	0.679854	6	5.368769	2	1	54.27	5	3	0	0	0	39	5	31.18543388	20	92	106.5	75	85.5	87.5												106.228	68	109	1
1	0	6	29	1	2	3	2	354	348	45	1.038933	4.777063	0.354	1.146	4.777063	8	8.334221	2	1	54.27	2	3	0	0	0	38	6	31.18543388	20	92	106.5	75	85.5	87.5												106.228	117	120	1
1	0	16	30	1	2	3	1	252	258	0	1.609523	28.645227	0.252	1.056	28.645227	8	33.586531	2	1	54.27	6	3	0	0	0	20	24	31.18543388	20	92	106.5	75	85.5	87.5												106.228	30	83	1
1	0	9	27	1	2	3	3	336	276	90	0.521478	8.014161	0.336	1.074	8.014161	7	8.39751	2	1	54.27	3	3	0	0	0	42	2	31.18543388	20	92	106.5	75	85.5	87.5												106.228	115	121	1
1	0	15	20	1	2	3	3	468	240	90	0.306146	-0.033458	0.468	1.194	0.033458	5	0.629279	2	1	54.27	5	3	0	0	0	32	12	31.18543388	20	92	106.5	75	85.5	87.5												106.228	108	109	1
1	0	15	19	1	2	3	4	534	216	135	0.705295	5.084532	0.534	1.218	5.084532	5	6.556191	2	1	54.27	5	3	0	0	0	32	12	31.18543388	20	92	106.5	75	85.5	87.5												106.228	107	109	1
1	0	14	15	1	2	3	2	546	330	45	0.633931	5.188869	0.546	1.254	5.188869	4	6.428194	2	1	54.27	5	3	0	0	0	39	5	31.18543388	20	92	106.5	75	85.5	87.5												106.228	59	109	1
1	0	7	28	1	2	3	1	360	360	0	0.649037	8.364644	0.36	1.272	8.364644	7	12.491356	2	1	54.27	3	3	0	0	0	40	4	31.18543388	20	92	106.5	75	85.5	87.5												106.228	28	121	1
1	0	18	14	1	2	3	3	702	336	90	1.008027	17.482739	0.702	1.566	17.482739	4	22.122041	2	1	54.27	6	3	0	0	0	36	8	31.18543388	20	92	106.5	75	85.5	87.5												106.228	102	83	1
1	0	17	8	0	2	3	3	348	264	90	1.769135	9.763309	0.348	1.212	9.763309	2	19.518037	2	1	54.27	6	3	0	0	0	27	17	31.18543388	20	92	106.5	75	85.5	87.5												106.228	52	83	1
1	0	13	12	1	2	3	3	384	312	90	0.369836	11.301935	0.384	1.11	11.301935	3	18.816343	2	1	54.27	5	3	0	0	0	38	6	31.18543388	20	92	106.5	75	85.5	87.5												106.228	12	109	1
1	0	5	34	1	2	3	1	618	234	0	0.376556	1.997185	0.618	1.194	1.997185	9	-2.367809	2	1	54.27	2	3	0	0	0	42	2	31.18543388	20	92	106.5	75	85.5	87.5												106.228	78	120	1
1	0	6	28	1	2	3	4	330	282	135	0.201726	-0.579981	0.33	1.116	0.579981	7	-3.92662	2	1	54.27	2	3	0	0	0	38	6	31.18543388	20	92	106.5	75	85.5	87.5												106.228	116	120	1
1	0	7	8	1	2	3	4	288	300	135	1.184403	11.43332	0.288	1.332	11.43332	2	7.482421	2	1	54.27	3	3	0	0	0	40	4	31.18543388	20	92	106.5	75	85.5	87.5												106.228	8	121	1
1	0	5	26	1	2	3	3	366	222	90	1.862402	-3.395311	0.366	1.23	3.395311	7	-3.639458	2	1	54.27	2	3	0	0	0	42	2	31.18543388	20	92	106.5	75	85.5	87.5												106.228	70	120	1
1	0	13	20	1	2	3	1	432	396	0	1.130285	8.549961	0.432	1.182	8.549961	5	16.132847	2	1	54.27	5	3	0	0	0	38	6	31.18543388	20	92	106.5	75	85.5	87.5												106.228	20	109	1
1	0	5	9	1	2	3	4	324	282	135	0.54778	-6.132947	0.324	1.05	6.132947	3	-9.900484	2	1	54.27	2	3	0	0	0	42	2	31.18543388	20	92	106.5	75	85.5	87.5												106.228	53	120	1
1	0	10	25	1	2	3	3	390	294	90	0.418281	6.680251	0.39	1.164	6.680251	7	14.312859	2	1	54.27	4	3	0	0	0	33	11	31.18543388	20	92	106.5	75	85.5	87.5												106.228	25	103	1
1	0	4	28	1	2	3	4	240	264	135	0.818785	3.753034	0.24	1.08	3.753034	7	3.821506	2	1	54.27	2	3	0	0	0	40	4	31.18543388	20	92	106.5	75	85.5	87.5												106.228	28	120	1
1	0	16	34	0	2	3	4	1008	378	135	1.772399	42.067024	1.008	2.01	42.067024	9	39.60736	2	1	54.27	6	3	0	0	0	20	24	31.18543388	20	92	106.5	75	85.5	87.5												106.228	34	83	1
1	0	18	27	1	2	3	1	846	330	0	1.233894	15.486587	0.846	1.59	15.486587	7	15.108059	2	1	54.27	6	3	0	0	0	36	8	31.18543388	20	92	106.5	75	85.5	87.5												106.228	115	83	1
1	0	18	39	1	2	3	4	846	240	135	0.192118	-6.366528	0.846	1.578	6.366528	10	-4.870497	2	1	54.27	6	3	0	0	0	36	8	31.18543388	20	92	106.5	75	85.5	87.5												106.228	127	83	1
1	0	17	16	1	2	3	4	324	288	135	1.339251	14.928287	0.324	1.224	14.928287	4	18.46191	2	1	54.27	6	3	0	0	0	27	17	31.18543388	20	92	106.5	75	85.5	87.5												106.228	60	83	1
1	0	1	6	1	2	3	1	216	270	0	0.715901	12.088017	0.216	0.996	12.088017	2	16.57792	2	1	54.27	1	3	0	0	0	40	4	31.18543388	20	92	106.5	75	85.5	87.5												106.228	6	123	1
1	0	5	44	0	2	3	4	228	540	135	0.63598	-9.055933	0.228	0.996	9.055933	11	-17.43964	2	1	54.27	2	3	0	0	0	42	2	31.18543388	20	92	106.5	75	85.5	87.5												106.228	88	120	1
1	0	4	13	1	2	3	3	210	426	90	0.311811	13.350672	0.21	1.116	13.350672	4	19.552204	2	1	54.27	2	3	0	0	0	40	4	31.18543388	20	92	106.5	75	85.5	87.5												106.228	13	120	1
1	0	3	2	1	2	3	2	258	300	45	0.78198	-11.906494	0.258	0.966	11.906494	1	-7.615864	2	1	54.27	1	3	0	0	0	43	1	31.18543388	20	92	106.5	75	85.5	87.5												106.228	90	123	1
1	0	7	32	1	2	3	2	306	288	45	0.332298	-6.32378	0.306	0.984	6.32378	8	-3.2176	2	1	54.27	3	3	0	0	0	40	4	31.18543388	20	92	106.5	75	85.5	87.5												106.228	32	121	1
1	0	17	19	1	2	3	3	666	210	90	0.571146	4.26096	0.666	1.35	4.26096	5	5.891752	2	1	54.27	6	3	0	0	0	27	17	31.18543388	20	92	106.5	75	85.5	87.5												106.228	63	83	1
1	0	1	13	1	2	3	4	300	222	135	1.00417	-0.962088	0.3	1.08	0.962088	4	-1.348861	2	1	54.27	1	3	0	0	0	40	4	31.18543388	20	92	106.5	75	85.5	87.5												106.228	13	123	1
1	0	3	14	1	2	3	2	288	234	45	0.144272	-6.440801	0.288	0.96	6.440801	4	-2.448731	2	1	54.27	1	3	0	0	0	43	1	31.18543388	20	92	106.5	75	85.5	87.5												106.228	102	123	1
1	0	2	30	1	2	3	2	198	408	45	0.733084	-12.1411	0.198	1.044	12.1411	8	-9.63542	2	1	54.27	1	3	0	0	0	40	4	31.18543388	20	92	106.5	75	85.5	87.5												106.228	74	123	1
1	0	10	30	1	2	3	3	516	306	90	0.683058	13.947334	0.516	1.14	13.947334	8	19.194994	2	1	54.27	4	3	0	0	0	33	11	31.18543388	20	92	106.5	75	85.5	87.5												106.228	30	103	1
1	0	5	1	0	2	3	1	264	192	0	2.825039	22.492387	0.264	1.224	22.492387	1	24.021834	2	1	54.27	2	3	0	0	0	42	2	31.18543388	20	92	106.5	75	85.5	87.5												106.228	45	120	1
1	0	13	17	1	2	3	3	384	240	90	0.997836	-3.263164	0.384	1.122	3.263164	5	-1.47927	2	1	54.27	5	3	0	0	0	38	6	31.18543388	20	92	106.5	75	85.5	87.5												106.228	17	109	1
1	0	8	31	1	2	3	4	648	234	135	0.495558	11.027535	0.648	1.224	11.027535	8	16.580699	2	1	54.27	3	3	0	0	0	39	5	31.18543388	20	92	106.5	75	85.5	87.5												106.228	75	121	1
1	0	3	18	1	2	3	4	258	354	135	1.220007	4.821659	0.258	0.948	4.821659	5	1.143746	2	1	54.27	1	3	0	0	0	43	1	31.18543388	20	92	106.5	75	85.5	87.5												106.228	106	123	1
1	0	9	36	1	2	3	4	300	264	135	0.332547	10.928735	0.3	0.96	10.928735	9	9.175137	2	1	54.27	3	3	0	0	0	42	2	31.18543388	20	92	106.5	75	85.5	87.5												106.228	124	121	1
1	0	6	5	1	2	3	2	318	246	45	0.641173	7.315241	0.318	0.978	7.315241	2	8.480808	2	1	54.27	2	3	0	0	0	38	6	31.18543388	20	92	106.5	75	85.5	87.5												106.228	93	120	1
1	0	14	35	1	2	3	3	516	234	90	0.396442	7.838517	0.516	1.164	7.838517	9	17.067745	2	1	54.27	5	3	0	0	0	39	5	31.18543388	20	92	106.5	75	85.5	87.5												106.228	79	109	1
1	0	2	34	1	2	3	1	264	306	0	0.375625	6.535019	0.264	1.02	6.535019	9	7.813116	2	1	54.27	1	3	0	0	0	40	4	31.18543388	20	92	106.5	75	85.5	87.5												106.228	78	123	1
1	0	14	32	1	2	3	1	252	294	0	0.68268	8.745113	0.252	1.116	8.745113	8	19.783114	2	1	54.27	5	3	0	0	0	39	5	31.18543388	20	92	106.5	75	85.5	87.5												106.228	76	109	1
1	0	17	6	1	2	3	2	282	240	45	1.284967	18.123949	0.282	1.014	18.123949	2	25.539091	2	1	54.27	6	3	0	0	0	27	17	31.18543388	20	92	106.5	75	85.5	87.5												106.228	50	83	1
1	0	8	3	1	2	3	1	366	312	0	0.660605	7.866688	0.366	1.098	7.866688	1	11.203685	2	1	54.27	3	3	0	0	0	39	5	31.18543388	20	92	106.5	75	85.5	87.5												106.228	47	121	1
1	0	1	23	1	2	3	3	240	180	90	1.852318	-8.762473	0.24	1.074	8.762473	6	-6.895584	2	1	54.27	1	3	0	0	0	40	4	31.18543388	20	92	106.5	75	85.5	87.5												106.228	23	123	1
1	0	4	40	0	2	3	2	462	312	45	0.693771	4.956772	0.462	1.182	4.956772	10	8.218016	2	1	54.27	2	3	0	0	0	40	4	31.18543388	20	92	106.5	75	85.5	87.5												106.228	40	120	1
1	0	12	40	1	2	3	3	372	180	90	1.203788	-3.298495	0.372	1.092	3.298495	10	1.920321	2	1	54.27	4	3	0	0	0	37	7	31.18543388	20	92	106.5	75	85.5	87.5												106.228	128	103	1
1	0	3	41	1	2	3	1	270	282	0	0.332302	4.213858	0.27	0.9	4.213858	11	6.088918	2	1	54.27	1	3	0	0	0	43	1	31.18543388	20	92	106.5	75	85.5	87.5												106.228	129	123	1
1	0	11	15	1	2	3	2	360	354	45	0.947553	-3.8544	0.36	1.158	3.8544	4	4.420128	2	1	54.27	4	3	0	0	0	33	11	31.18543388	20	92	106.5	75	85.5	87.5												106.228	59	103	1
1	0	9	35	1	2	3	1	324	204	0	1.446406	5.46378	0.324	1.032	5.46378	9	1.852646	2	1	54.27	3	3	0	0	0	42	2	31.18543388	20	92	106.5	75	85.5	87.5												106.228	123	121	1
1	0	2	19	1	2	3	2	240	348	45	0.522883	-0.953492	0.24	1.038	0.953492	5	1.965042	2	1	54.27	1	3	0	0	0	40	4	31.18543388	20	92	106.5	75	85.5	87.5												106.228	63	123	1
1	0	15	42	1	2	3	1	288	282	0	0.652966	8.624313	0.288	1.074	8.624313	11	7.61516	2	1	54.27	5	3	0	0	0	32	12	31.18543388	20	92	106.5	75	85.5	87.5												106.228	130	109	1
1	0	18	13	1	2	3	4	672	288	135	1.195808	24.69326	0.672	1.53	24.69326	4	22.32007	2	1	54.27	6	3	0	0	0	36	8	31.18543388	20	92	106.5	75	85.5	87.5												106.228	101	83	1
1	0	5	17	1	2	3	2	234	384	45	0.724254	-5.560148	0.234	0.942	5.560148	5	-4.552282	2	1	54.27	2	3	0	0	0	42	2	31.18543388	20	92	106.5	75	85.5	87.5												106.228	61	120	1
1	0	6	38	1	2	3	4	348	288	135	0.252047	4.800614	0.348	0.984	4.800614	10	8.028558	2	1	54.27	2	3	0	0	0	38	6	31.18543388	20	92	106.5	75	85.5	87.5												106.228	126	120	1
1	0	2	4	1	2	3	1	240	294	0	1.109248	-0.49044	0.24	0.894	0.49044	1	3.523313	2	1	54.27	1	3	0	0	0	40	4	31.18543388	20	92	106.5	75	85.5	87.5												106.228	48	123	1
1	0	4	15	1	2	3	2	276	342	45	1.310175	-1.573434	0.276	0.996	1.573434	4	5.615504	2	1	54.27	2	3	0	0	0	40	4	31.18543388	20	92	106.5	75	85.5	87.5												106.228	15	120	1
1	0	1	33	1	2	3	4	414	354	135	0.825701	0.894922	0.414	1.098	0.894922	9	-1.917841	2	1	54.27	1	3	0	0	0	40	4	31.18543388	20	92	106.5	75	85.5	87.5												106.228	33	123	1
1	0	4	25	1	2	3	1	234	384	0	0.599125	19.838471	0.234	1.098	19.838471	7	19.489807	2	1	54.27	2	3	0	0	0	40	4	31.18543388	20	92	106.5	75	85.5	87.5												106.228	25	120	1
1	0	8	27	1	2	3	1	216	294	0	0.321019	5.516013	0.216	1.116	5.516013	7	8.405846	2	1	54.27	3	3	0	0	0	39	5	31.18543388	20	92	106.5	75	85.5	87.5												106.228	71	121	1
1	0	3	34	1	2	3	3	282	240	90	0.623607	-1.80212	0.282	0.942	1.80212	9	0.045648	2	1	54.27	1	3	0	0	0	43	1	31.18543388	20	92	106.5	75	85.5	87.5												106.228	122	123	1
1	0	11	31	1	2	3	4	486	234	135	0.486587	7.762364	0.486	1.158	7.762364	8	7.572391	2	1	54.27	4	3	0	0	0	33	11	31.18543388	20	92	106.5	75	85.5	87.5												106.228	75	103	1
1	0	16	32	1	2	3	2	570	252	45	0.689222	4.681989	0.57	1.248	4.681989	8	20.267229	2	1	54.27	6	3	0	0	0	20	24	31.18543388	20	92	106.5	75	85.5	87.5												106.228	32	83	1
1	0	6	39	1	2	3	2	234	186	45	0.931703	-8.176855	0.234	0.882	8.176855	10	-4.315322	2	1	54.27	2	3	0	0	0	38	6	31.18543388	20	92	106.5	75	85.5	87.5												106.228	127	120	1
1	0	14	8	0	2	3	1	552	252	0	0.402901	-3.652997	0.552	1.182	3.652997	2	-0.736526	2	1	54.27	5	3	0	0	0	39	5	31.18543388	20	92	106.5	75	85.5	87.5												106.228	52	109	1
1	0	4	35	1	2	3	1	420	162	0	0.789099	9.572098	0.42	1.098	9.572098	9	11.489326	2	1	54.27	2	3	0	0	0	40	4	31.18543388	20	92	106.5	75	85.5	87.5												106.228	35	120	1
1	0	2	7	1	2	3	3	240	312	90	0.678764	-0.782146	0.24	0.912	0.782146	2	-2.48359	2	1	54.27	1	3	0	0	0	40	4	31.18543388	20	92	106.5	75	85.5	87.5												106.228	51	123	1
1	0	1	1	1	2	3	4	390	270	135	0.781311	8.010588	0.39	1.182	8.010588	1	6.811474	2	1	54.27	1	3	0	0	0	40	4	31.18543388	20	92	106.5	75	85.5	87.5												106.228	1	123	1
1	0	7	3	1	2	3	2	342	276	45	0.377548	4.277616	0.342	1.026	4.277616	1	11.079792	2	1	54.27	3	3	0	0	0	40	4	31.18543388	20	92	106.5	75	85.5	87.5												106.228	3	121	1
1	0	6	18	1	2	3	3	396	282	90	0.293644	-2.929866	0.396	1.056	2.929866	5	-1.366361	2	1	54.27	2	3	0	0	0	38	6	31.18543388	20	92	106.5	75	85.5	87.5												106.228	106	120	1
1	0	13	18	1	2	3	4	318	234	135	0.841277	5.261381	0.318	1.098	5.261381	5	2.015666	2	1	54.27	5	3	0	0	0	38	6	31.18543388	20	92	106.5	75	85.5	87.5												106.228	18	109	1
1	0	16	29	0	2	3	4	1002	102	135	5.216465	-138.346941	1.002	1.218	138.346941	8	-135	2	1	54.27	6	3	0	0	0	20	24	31.18543388	20	92	106.5	75	85.5	87.5												106.228	29	83	1
1	0	8	19	1	2	3	3	348	288	90	0.577819	-7.664298	0.348	1.158	7.664298	5	-7.294351	2	1	54.27	3	3	0	0	0	39	5	31.18543388	20	92	106.5	75	85.5	87.5												106.228	63	121	1
1	0	13	3	1	2	3	4	432	294	135	1.024106	17.223016	0.432	1.152	17.223016	1	18.839553	2	1	54.27	5	3	0	0	0	38	6	31.18543388	20	92	106.5	75	85.5	87.5												106.228	3	109	1
1	0	18	40	1	2	3	1	810	270	0	0.575442	9.558315	0.81	1.518	9.558315	10	7.61516	2	1	54.27	6	3	0	0	0	36	8	31.18543388	20	92	106.5	75	85.5	87.5												106.228	128	83	1
1	0	13	23	1	2	3	1	348	300	0	0.437339	15.117719	0.348	1.116	15.117719	6	24.074551	2	1	54.27	5	3	0	0	0	38	6	31.18543388	20	92	106.5	75	85.5	87.5												106.228	23	109	1
1	0	10	22	1	2	3	4	552	222	135	0.719402	7.769682	0.552	1.218	7.769682	6	11.675312	2	1	54.27	4	3	0	0	0	33	11	31.18543388	20	92	106.5	75	85.5	87.5												106.228	22	103	1
1	0	18	43	1	2	3	2	570	234	45	0.824004	7.329011	0.57	1.17	7.329011	11	10.141893	2	1	54.27	6	3	0	0	0	36	8	31.18543388	20	92	106.5	75	85.5	87.5												106.228	131	83	1
1	0	9	24	1	2	3	3	300	246	90	0.530201	1.637135	0.3	1.062	1.637135	6	1.360312	2	1	54.27	3	3	0	0	0	42	2	31.18543388	20	92	106.5	75	85.5	87.5												106.228	112	121	1
1	0	14	44	0	2	3	1	270	492	0	1.488457	13.909712	0.27	0.996	13.909712	11	22.93779	2	1	54.27	5	3	0	0	0	39	5	31.18543388	20	92	106.5	75	85.5	87.5												106.228	88	109	1
1	0	14	11	1	2	3	4	246	276	135	1.507385	6.70153	0.246	1.164	6.70153	3	3.222447	2	1	54.27	5	3	0	0	0	39	5	31.18543388	20	92	106.5	75	85.5	87.5												106.228	55	109	1
1	0	13	28	1	2	3	4	690	288	135	1.15822	32.222928	0.69	1.398	32.222928	7	35.17083	2	1	54.27	5	3	0	0	0	38	6	31.18543388	20	92	106.5	75	85.5	87.5												106.228	28	109	1
1	0	7	38	1	2	3	3	666	186	90	0.72154	-4.908446	0.666	1.254	4.908446	10	-3.487886	2	1	54.27	3	3	0	0	0	40	4	31.18543388	20	92	106.5	75	85.5	87.5												106.228	38	121	1
1	0	2	21	1	2	3	4	264	372	135	1.036063	0.77596	0.264	0.966	0.77596	6	1.297827	2	1	54.27	1	3	0	0	0	40	4	31.18543388	20	92	106.5	75	85.5	87.5												106.228	65	123	1
1	0	15	29	0	2	3	1	1002	732	0	3.865969	62.702303	1.002	1.998	62.702303	8	62.0596	2	1	54.27	5	3	0	0	0	32	12	31.18543388	20	92	106.5	75	85.5	87.5												106.228	117	109	1
1	0	17	20	1	2	3	1	510	318	0	1.270302	15.56258	0.51	1.26	15.56258	5	20.960977	2	1	54.27	6	3	0	0	0	27	17	31.18543388	20	92	106.5	75	85.5	87.5												106.228	64	83	1
1	0	14	3	1	2	3	3	588	192	90	0.767717	5.137816	0.588	1.176	5.137816	1	7.257795	2	1	54.27	5	3	0	0	0	39	5	31.18543388	20	92	106.5	75	85.5	87.5												106.228	47	109	1
1	0	15	25	1	2	3	4	510	210	135	1.001815	-5.518094	0.51	1.248	5.518094	7	-2.241738	2	1	54.27	5	3	0	0	0	32	12	31.18543388	20	92	106.5	75	85.5	87.5												106.228	113	109	1
1	0	12	25	0	2	3	4	630	378	135	0.877854	11.634958	0.63	2.004	11.634958	7	19.207361	2	1	54.27	4	3	0	0	0	37	7	31.18543388	20	92	106.5	75	85.5	87.5												106.228	113	103	1
1	0	15	10	1	2	3	4	666	258	135	0.509092	13.833541	0.666	1.416	13.833541	3	20.125332	2	1	54.27	5	3	0	0	0	32	12	31.18543388	20	92	106.5	75	85.5	87.5												106.228	98	109	1
1	0	15	1	1	2	3	2	288	204	45	1.970475	23.569082	0.288	1.464	23.569082	1	29.238549	2	1	54.27	5	3	0	0	0	32	12	31.18543388	20	92	106.5	75	85.5	87.5												106.228	89	109	1
1	0	18	11	1	2	3	4	624	234	135	0.982617	4.739773	0.624	1.398	4.739773	3	2.260853	2	1	54.27	6	3	0	0	0	36	8	31.18543388	20	92	106.5	75	85.5	87.5												106.228	99	83	1
1	0	18	30	1	2	3	2	732	324	45	1.666803	10.763129	0.732	1.374	10.763129	8	8.795204	2	1	54.27	6	3	0	0	0	36	8	31.18543388	20	92	106.5	75	85.5	87.5												106.228	118	83	1
1	0	10	8	1	2	3	4	318	318	135	1.540343	19.615943	0.318	1.116	19.615943	2	17.290669	2	1	54.27	4	3	0	0	0	33	11	31.18543388	20	92	106.5	75	85.5	87.5												106.228	8	103	1
1	0	10	36	1	2	3	4	396	294	135	0.328799	10.654706	0.396	1.068	10.654706	9	9.57997	2	1	54.27	4	3	0	0	0	33	11	31.18543388	20	92	106.5	75	85.5	87.5												106.228	36	103	1
1	0	15	37	1	2	3	1	462	264	0	1.130349	8.462903	0.462	1.236	8.462903	10	7.786133	2	1	54.27	5	3	0	0	0	32	12	31.18543388	20	92	106.5	75	85.5	87.5												106.228	125	109	1
1	0	17	3	0	2	3	1	798	480	0	2.266696	17.272845	0.798	1.8	17.272845	1	33.634533	2	1	54.27	6	3	0	0	0	27	17	31.18543388	20	92	106.5	75	85.5	87.5												106.228	47	83	1
1	0	14	30	1	2	3	4	300	318	135	0.743795	19.00873	0.3	0.978	19.00873	8	19.896702	2	1	54.27	5	3	0	0	0	39	5	31.18543388	20	92	106.5	75	85.5	87.5												106.228	74	109	1
1	0	1	17	1	2	3	2	324	228	45	0.173253	0.330762	0.324	1.05	0.330762	5	4.661776	2	1	54.27	1	3	0	0	0	40	4	31.18543388	20	92	106.5	75	85.5	87.5												106.228	17	123	1
1	0	6	26	1	2	3	2	258	180	45	1.323038	-4.323427	0.258	0.96	4.323427	7	-0.430083	2	1	54.27	2	3	0	0	0	38	6	31.18543388	20	92	106.5	75	85.5	87.5												106.228	114	120	1
1	0	13	4	1	2	3	2	282	354	45	0.650249	-1.664542	0.282	1.056	1.664542	1	5.443774	2	1	54.27	5	3	0	0	0	38	6	31.18543388	20	92	106.5	75	85.5	87.5												106.228	4	109	1
1	0	10	4	0	2	3	2	312	378	45	1.85864	12.859814	0.312	1.218	12.859814	1	23.732073	2	1	54.27	4	3	0	0	0	33	11	31.18543388	20	92	106.5	75	85.5	87.5												106.228	4	103	1
1	0	14	19	1	2	3	3	660	264	90	0.696351	-2.813348	0.66	1.32	2.813348	5	-5.953192	2	1	54.27	5	3	0	0	0	39	5	31.18543388	20	92	106.5	75	85.5	87.5												106.228	63	109	1
1	0	3	40	1	2	3	1	198	288	0	0.383924	-0.364133	0.198	0.882	0.364133	10	0	2	1	54.27	1	3	0	0	0	43	1	31.18543388	20	92	106.5	75	85.5	87.5												106.228	128	123	1
1	0	8	44	0	2	3	4	342	432	135	0.559247	10.125772	0.342	0.996	10.125772	11	13.496475	2	1	54.27	3	3	0	0	0	39	5	31.18543388	20	92	106.5	75	85.5	87.5												106.228	88	121	1
1	0	14	42	1	2	3	4	390	276	135	0.800577	-11.425025	0.39	1.098	11.425025	11	-14.030917	2	1	54.27	5	3	0	0	0	39	5	31.18543388	20	92	106.5	75	85.5	87.5												106.228	86	109	1
1	0	12	4	0	2	3	3	1008	318	90	0.742626	7.175326	1.008	2.01	7.175326	1	12.022827	2	1	54.27	4	3	0	0	0	37	7	31.18543388	20	92	106.5	75	85.5	87.5												106.228	92	103	1
1	0	1	9	1	2	3	2	324	318	45	0.939398	-5.497531	0.324	1.038	5.497531	3	-1.462677	2	1	54.27	1	3	0	0	0	40	4	31.18543388	20	92	106.5	75	85.5	87.5												106.228	9	123	1
1	0	10	3	0	2	3	4	1002	0	135	1.481762	-142.445493	1.002	1.272	142.445493	1	-135	2	1	54.27	4	3	0	0	0	33	11	31.18543388	20	92	106.5	75	85.5	87.5												106.228	3	103	1
1	0	12	20	0	2	3	2	546	264	45	1.768381	18.705943	0.546	1.224	18.705943	5	21.241749	2	1	54.27	4	3	0	0	0	37	7	31.18543388	20	92	106.5	75	85.5	87.5												106.228	108	103	1
1	0	4	41	1	2	3	4	246	300	135	0.778244	-8.175655	0.246	1.05	8.175655	11	-17.234066	2	1	54.27	2	3	0	0	0	40	4	31.18543388	20	92	106.5	75	85.5	87.5												106.228	41	120	1
1	0	9	7	1	2	3	2	324	294	45	0.847415	-4.411499	0.324	1.038	4.411499	2	-0.823518	2	1	54.27	3	3	0	0	0	42	2	31.18543388	20	92	106.5	75	85.5	87.5												106.228	95	121	1
1	0	4	5	1	2	3	4	252	270	135	0.661648	3.036785	0.252	0.942	3.036785	2	1.553975	2	1	54.27	2	3	0	0	0	40	4	31.18543388	20	92	106.5	75	85.5	87.5												106.228	5	120	1
1	0	16	10	0	2	3	1	918	702	0	2.998555	49.792924	0.918	2.004	49.792924	3	58.012522	2	1	54.27	6	3	0	0	0	20	24	31.18543388	20	92	106.5	75	85.5	87.5												106.228	10	83	1
1	0	2	10	0	2	3	1	234	186	0	2.144926	32.388134	0.234	1.086	32.388134	3	33.765821	2	1	54.27	1	3	0	0	0	40	4	31.18543388	20	92	106.5	75	85.5	87.5												106.228	54	123	1
1	0	12	11	1	2	3	3	438	216	90	1.641514	-6.616365	0.438	1.23	6.616365	3	-6.283829	2	1	54.27	4	3	0	0	0	37	7	31.18543388	20	92	106.5	75	85.5	87.5												106.228	99	103	1
1	0	5	40	1	2	3	3	234	216	90	1.54505	1.348913	0.234	1.05	1.348913	10	4.976481	2	1	54.27	2	3	0	0	0	42	2	31.18543388	20	92	106.5	75	85.5	87.5												106.228	84	120	1
1	0	1	12	1	2	3	4	258	354	135	0.802865	0.629178	0.258	1.05	0.629178	3	0.004944	2	1	54.27	1	3	0	0	0	40	4	31.18543388	20	92	106.5	75	85.5	87.5												106.228	12	123	1
1	0	16	43	0	2	3	1	582	180	0	1.509948	29.118462	0.582	1.458	29.118462	11	40.218469	2	1	54.27	6	3	0	0	0	20	24	31.18543388	20	92	106.5	75	85.5	87.5												106.228	43	83	1
1	0	11	41	1	2	3	1	384	270	0	0.271294	4.0709	0.384	1.164	4.0709	11	12.126948	2	1	54.27	4	3	0	0	0	33	11	31.18543388	20	92	106.5	75	85.5	87.5												106.228	85	103	1
1	0	1	26	1	2	3	3	258	246	90	0.501816	-7.019148	0.258	0.972	7.019148	7	-5.082019	2	1	54.27	1	3	0	0	0	40	4	31.18543388	20	92	106.5	75	85.5	87.5												106.228	26	123	1
1	0	7	33	1	2	3	3	378	372	90	0.656555	-4.914183	0.378	1.14	4.914183	9	-3.55668	2	1	54.27	3	3	0	0	0	40	4	31.18543388	20	92	106.5	75	85.5	87.5												106.228	33	121	1
1	0	7	4	1	2	3	1	420	276	0	0.710191	19.822175	0.42	1.272	19.822175	1	28.911013	2	1	54.27	3	3	0	0	0	40	4	31.18543388	20	92	106.5	75	85.5	87.5												106.228	4	121	1
1	0	14	41	1	2	3	3	426	234	90	0.639168	-2.083985	0.426	1.128	2.083985	11	4.6118	2	1	54.27	5	3	0	0	0	39	5	31.18543388	20	92	106.5	75	85.5	87.5												106.228	85	109	1
1	0	4	34	1	2	3	3	246	420	90	0.572972	-0.216382	0.246	1.074	0.216382	9	7.885764	2	1	54.27	2	3	0	0	0	40	4	31.18543388	20	92	106.5	75	85.5	87.5												106.228	34	120	1
1	0	14	33	1	2	3	4	384	252	135	0.912885	7.956798	0.384	1.176	7.956798	9	6.349883	2	1	54.27	5	3	0	0	0	39	5	31.18543388	20	92	106.5	75	85.5	87.5												106.228	77	109	1
1	0	2	28	1	2	3	1	246	312	0	0.303307	3.090564	0.246	0.984	3.090564	7	1.18441	2	1	54.27	1	3	0	0	0	40	4	31.18543388	20	92	106.5	75	85.5	87.5												106.228	72	123	1
1	0	10	20	1	2	3	3	378	258	90	0.534532	12.446097	0.378	1.17	12.446097	5	19.194995	2	1	54.27	4	3	0	0	0	33	11	31.18543388	20	92	106.5	75	85.5	87.5												106.228	20	103	1
1	0	8	28	1	2	3	4	306	264	135	0.989498	15.89618	0.306	1.146	15.89618	7	18.795641	2	1	54.27	3	3	0	0	0	39	5	31.18543388	20	92	106.5	75	85.5	87.5												106.228	72	121	1
1	0	2	20	1	2	3	4	372	288	135	0.76131	3.480263	0.372	0.99	3.480263	5	-1.05646	2	1	54.27	1	3	0	0	0	40	4	31.18543388	20	92	106.5	75	85.5	87.5												106.228	64	123	1
1	0	8	38	1	2	3	4	486	222	135	0.476752	3.446368	0.486	1.218	3.446368	10	0.004944	2	1	54.27	3	3	0	0	0	39	5	31.18543388	20	92	106.5	75	85.5	87.5												106.228	82	121	1
1	0	17	33	1	2	3	2	282	276	45	0.587829	14.722221	0.282	1.146	14.722221	9	21.450906	2	1	54.27	6	3	0	0	0	27	17	31.18543388	20	92	106.5	75	85.5	87.5												106.228	77	83	1
1	0	15	12	1	2	3	2	546	378	45	0.974437	4.415894	0.546	1.368	4.415894	3	2.576923	2	1	54.27	5	3	0	0	0	32	12	31.18543388	20	92	106.5	75	85.5	87.5												106.228	100	109	1
1	0	15	36	1	2	3	2	318	336	45	1.662961	7.548555	0.318	1.146	7.548555	9	8.318879	2	1	54.27	5	3	0	0	0	32	12	31.18543388	20	92	106.5	75	85.5	87.5												106.228	124	109	1
1	0	13	6	1	2	3	2	324	276	45	0.305086	1.725028	0.324	1.11	1.725028	2	-0.901945	2	1	54.27	5	3	0	0	0	38	6	31.18543388	20	92	106.5	75	85.5	87.5												106.228	6	109	1
1	0	5	38	1	2	3	2	264	324	45	0.549986	-5.090656	0.264	0.978	5.090656	10	-3.907188	2	1	54.27	2	3	0	0	0	42	2	31.18543388	20	92	106.5	75	85.5	87.5												106.228	82	120	1
1	0	17	39	0	2	3	4	378	258	135	2.054866	12.86077	0.378	1.2	12.86077	10	0.004944	2	1	54.27	6	3	0	0	0	27	17	31.18543388	20	92	106.5	75	85.5	87.5												106.228	83	83	1
1	0	18	41	0	2	3	3	1008	348	90	1.378497	18.344219	1.008	2.01	18.344219	11	27.679538	2	1	54.27	6	3	0	0	0	36	8	31.18543388	20	92	106.5	75	85.5	87.5												106.228	129	83	1
1	0	13	7	1	2	3	4	606	204	135	1.991037	26.089465	0.606	1.482	26.089465	2	26.922651	2	1	54.27	5	3	0	0	0	38	6	31.18543388	20	92	106.5	75	85.5	87.5												106.228	7	109	1
1	0	6	12	1	2	3	4	252	408	135	0.925842	0.473505	0.252	1.074	0.473505	3	-3.810495	2	1	54.27	2	3	0	0	0	38	6	31.18543388	20	92	106.5	75	85.5	87.5												106.228	100	120	1
1	0	5	41	1	2	3	3	258	378	90	0.827353	2.17792	0.258	1.05	2.17792	11	2.223568	2	1	54.27	2	3	0	0	0	42	2	31.18543388	20	92	106.5	75	85.5	87.5												106.228	85	120	1
1	0	3	17	1	2	3	3	228	342	90	0.373249	-3.925246	0.228	0.966	3.925246	5	-5.981822	2	1	54.27	1	3	0	0	0	43	1	31.18543388	20	92	106.5	75	85.5	87.5												106.228	105	123	1
1	0	16	36	1	2	3	2	894	216	45	2.771109	21.239076	0.894	1.392	21.239076	9	34.046757	2	1	54.27	6	3	0	0	0	20	24	31.18543388	20	92	106.5	75	85.5	87.5												106.228	36	83	1
1	0	6	19	1	2	3	4	390	258	135	0.582496	-6.743734	0.39	1.278	6.743734	5	-11.509638	2	1	54.27	2	3	0	0	0	38	6	31.18543388	20	92	106.5	75	85.5	87.5												106.228	107	120	1
1	0	4	14	1	2	3	4	288	294	135	0.702779	13.5816	0.288	1.146	13.5816	4	13.012547	2	1	54.27	2	3	0	0	0	40	4	31.18543388	20	92	106.5	75	85.5	87.5												106.228	14	120	1
1	0	9	19	1	2	3	4	282	240	135	0.246286	7.350089	0.282	0.978	7.350089	5	5.282572	2	1	54.27	3	3	0	0	0	42	2	31.18543388	20	92	106.5	75	85.5	87.5												106.228	107	121	1
1	0	8	6	1	2	3	4	468	234	135	0.354788	2.414672	0.468	1.14	2.414672	2	-0.904865	2	1	54.27	3	3	0	0	0	39	5	31.18543388	20	92	106.5	75	85.5	87.5												106.228	50	121	1
1	0	1	5	1	2	3	4	240	360	135	0.909805	5.597163	0.24	1.032	5.597163	2	5.429409	2	1	54.27	1	3	0	0	0	40	4	31.18543388	20	92	106.5	75	85.5	87.5												106.228	5	123	1
1	0	15	39	1	2	3	2	456	312	45	0.93305	4.096691	0.456	1.08	4.096691	10	3.762185	2	1	54.27	5	3	0	0	0	32	12	31.18543388	20	92	106.5	75	85.5	87.5												106.228	127	109	1
1	0	2	22	1	2	3	2	252	234	45	0.751368	-11.731621	0.252	0.984	11.731621	6	-11.234179	2	1	54.27	1	3	0	0	0	40	4	31.18543388	20	92	106.5	75	85.5	87.5												106.228	66	123	1
1	0	16	11	0	2	3	2	1008	0	45	4.864159	-69.557597	1.008	2.004	69.557597	3	-45	2	1	54.27	6	3	0	0	0	20	24	31.18543388	20	92	106.5	75	85.5	87.5												106.228	11	83	1
1	0	5	13	1	2	3	2	234	288	45	1.109912	-13.271468	0.234	1.098	13.271468	4	-18.094657	2	1	54.27	2	3	0	0	0	42	2	31.18543388	20	92	106.5	75	85.5	87.5												106.228	57	120	1
1	0	15	24	1	2	3	2	468	264	45	0.173223	0.598703	0.468	1.146	0.598703	6	-3.120879	2	1	54.27	5	3	0	0	0	32	12	31.18543388	20	92	106.5	75	85.5	87.5												106.228	112	109	1
1	0	1	32	1	2	3	2	318	270	45	0.203411	-7.003255	0.318	1.116	7.003255	8	-6.720177	2	1	54.27	1	3	0	0	0	40	4	31.18543388	20	92	106.5	75	85.5	87.5												106.228	32	123	1
1	0	15	14	1	2	3	3	258	222	90	1.264423	13.388004	0.258	1.032	13.388004	4	16.917563	2	1	54.27	5	3	0	0	0	32	12	31.18543388	20	92	106.5	75	85.5	87.5												106.228	102	109	1
1	0	12	44	1	2	3	3	306	294	90	0.350127	7.77213	0.306	0.996	7.77213	11	9.19269	2	1	54.27	4	3	0	0	0	37	7	31.18543388	20	92	106.5	75	85.5	87.5												106.228	132	103	1
1	0	5	5	1	2	3	1	198	318	0	0.428438	5.497039	0.198	0.9	5.497039	2	8.969457	2	1	54.27	2	3	0	0	0	42	2	31.18543388	20	92	106.5	75	85.5	87.5												106.228	49	120	1
1	0	15	30	1	2	3	2	330	252	45	0.623506	17.130076	0.33	1.122	17.130076	8	17.402783	2	1	54.27	5	3	0	0	0	32	12	31.18543388	20	92	106.5	75	85.5	87.5												106.228	118	109	1
1	0	4	18	1	2	3	1	288	300	0	0.195732	10.353257	0.288	1.08	10.353257	5	12.483087	2	1	54.27	2	3	0	0	0	40	4	31.18543388	20	92	106.5	75	85.5	87.5												106.228	18	120	1
1	0	12	42	1	2	3	4	420	336	135	0.595751	5.344291	0.42	1.08	5.344291	11	5.878835	2	1	54.27	4	3	0	0	0	37	7	31.18543388	20	92	106.5	75	85.5	87.5												106.228	130	103	1
1	0	18	9	1	2	3	3	474	270	90	1.231133	-2.695481	0.474	1.284	2.695481	3	-5.850499	2	1	54.27	6	3	0	0	0	36	8	31.18543388	20	92	106.5	75	85.5	87.5												106.228	97	83	1
1	0	18	18	1	2	3	2	822	246	45	0.664332	11.102438	0.822	1.488	11.102438	5	11.397108	2	1	54.27	6	3	0	0	0	36	8	31.18543388	20	92	106.5	75	85.5	87.5												106.228	106	83	1
1	0	3	28	1	2	3	3	324	300	90	0.440039	-0.378792	0.324	0.978	0.378792	7	2.800053	2	1	54.27	1	3	0	0	0	43	1	31.18543388	20	92	106.5	75	85.5	87.5												106.228	116	123	1
1	0	11	34	1	2	3	3	324	294	90	1.165297	3.728348	0.324	1.2	3.728348	9	2.867954	2	1	54.27	4	3	0	0	0	33	11	31.18543388	20	92	106.5	75	85.5	87.5												106.228	78	103	1
1	0	7	7	1	2	3	1	318	252	0	0.707181	16.276474	0.318	1.092	16.276474	2	19.168781	2	1	54.27	3	3	0	0	0	40	4	31.18543388	20	92	106.5	75	85.5	87.5												106.228	7	121	1
1	0	7	40	1	2	3	1	348	288	0	0.69063	8.379984	0.348	0.954	8.379984	10	5.208532	2	1	54.27	3	3	0	0	0	40	4	31.18543388	20	92	106.5	75	85.5	87.5												106.228	40	121	1
1	0	17	18	0	2	3	4	486	204	135	2.445938	25.382878	0.486	1.416	25.382878	5	33.918638	2	1	54.27	6	3	0	0	0	27	17	31.18543388	20	92	106.5	75	85.5	87.5												106.228	62	83	1
1	0	16	41	0	2	3	2	1008	444	45	2.380428	22.983667	1.008	2.01	22.983667	11	21.88126	2	1	54.27	6	3	0	0	0	20	24	31.18543388	20	92	106.5	75	85.5	87.5												106.228	41	83	1
1	0	8	26	1	2	3	2	240	210	45	0.504566	-12.190863	0.24	0.882	12.190863	7	-7.156236	2	1	54.27	3	3	0	0	0	39	5	31.18543388	20	92	106.5	75	85.5	87.5												106.228	70	121	1
1	0	17	44	0	2	3	3	990	0	90	0.666163	-7.704006	0.99	1.002	7.704006	11	-90	2	1	54.27	6	3	0	0	0	27	17	31.18543388	20	92	106.5	75	85.5	87.5												106.228	88	83	1
1	0	8	11	0	2	3	1	450	306	0	1.116516	-2.686708	0.45	1.248	2.686708	3	-6.684708	2	1	54.27	3	3	0	0	0	39	5	31.18543388	20	92	106.5	75	85.5	87.5												106.228	55	121	1
1	0	1	38	1	2	3	2	300	240	45	0.303553	-5.339303	0.3	1.032	5.339303	10	-4.315317	2	1	54.27	1	3	0	0	0	40	4	31.18543388	20	92	106.5	75	85.5	87.5												106.228	38	123	1
1	0	12	6	1	2	3	2	732	174	45	0.763386	2.186183	0.732	1.38	2.186183	2	8.218021	2	1	54.27	4	3	0	0	0	37	7	31.18543388	20	92	106.5	75	85.5	87.5												106.228	94	103	1
1	0	13	44	0	2	3	1	390	408	0	0.300195	-1.400432	0.39	0.996	1.400432	11	2.208599	2	1	54.27	5	3	0	0	0	38	6	31.18543388	20	92	106.5	75	85.5	87.5												106.228	44	109	1
1	0	3	6	1	2	3	2	216	354	45	0.667723	6.442899	0.216	1.02	6.442899	2	5.957589	2	1	54.27	1	3	0	0	0	43	1	31.18543388	20	92	106.5	75	85.5	87.5												106.228	94	123	1
1	0	7	34	1	2	3	4	330	240	135	0.411961	1.152971	0.33	1.026	1.152971	9	0.004943	2	1	54.27	3	3	0	0	0	40	4	31.18543388	20	92	106.5	75	85.5	87.5												106.228	34	121	1
1	0	7	1	1	2	3	4	372	240	135	1.614972	23.189104	0.372	1.128	23.189104	1	17.726062	2	1	54.27	3	3	0	0	0	40	4	31.18543388	20	92	106.5	75	85.5	87.5												106.228	1	121	1
1	0	12	36	1	2	3	3	324	234	90	1.050175	-7.000319	0.324	1.134	7.000319	9	-7.58191	2	1	54.27	4	3	0	0	0	37	7	31.18543388	20	92	106.5	75	85.5	87.5												106.228	124	103	1
1	0	4	2	1	2	3	4	300	258	135	1.761804	26.375294	0.3	1.218	26.375294	1	25.429051	2	1	54.27	2	3	0	0	0	40	4	31.18543388	20	92	106.5	75	85.5	87.5												106.228	2	120	1
1	0	6	11	1	2	3	1	258	360	0	0.64444	-3.263035	0.258	0.96	3.263035	3	-1.356881	2	1	54.27	2	3	0	0	0	38	6	31.18543388	20	92	106.5	75	85.5	87.5												106.228	99	120	1
1	0	8	34	1	2	3	4	276	336	135	0.650254	5.471327	0.276	0.948	5.471327	9	6.852975	2	1	54.27	3	3	0	0	0	39	5	31.18543388	20	92	106.5	75	85.5	87.5												106.228	78	121	1
1	0	3	30	1	2	3	1	288	228	0	0.412955	10.601828	0.288	0.942	10.601828	8	10.601828	2	1	54.27	1	3	0	0	0	43	1	31.18543388	20	92	106.5	75	85.5	87.5												106.228	118	123	1
1	0	9	44	1	2	3	4	300	300	135	0.477309	-0.372746	0.3	0.996	0.372746	11	-2.529646	2	1	54.27	3	3	0	0	0	42	2	31.18543388	20	92	106.5	75	85.5	87.5												106.228	132	121	1
1	0	5	18	1	2	3	3	210	324	90	0.784487	1.045487	0.21	0.942	1.045487	5	-0.876819	2	1	54.27	2	3	0	0	0	42	2	31.18543388	20	92	106.5	75	85.5	87.5												106.228	62	120	1
1	0	5	42	1	2	3	1	258	336	0	0.730983	-0.326846	0.258	1.02	0.326846	11	0	2	1	54.27	2	3	0	0	0	42	2	31.18543388	20	92	106.5	75	85.5	87.5												106.228	86	120	1
1	0	15	38	1	2	3	4	480	222	135	0.355351	7.175919	0.48	1.206	7.175919	10	8.287645	2	1	54.27	5	3	0	0	0	32	12	31.18543388	20	92	106.5	75	85.5	87.5												106.228	126	109	1
1	0	11	37	1	2	3	1	306	366	0	0.827638	15.49373	0.306	1.146	15.49373	10	18.2641	2	1	54.27	4	3	0	0	0	33	11	31.18543388	20	92	106.5	75	85.5	87.5												106.228	81	103	1
1	0	11	4	1	2	3	1	816	282	0	1.801211	28.494713	0.816	1.806	28.494713	1	16.327413	2	1	54.27	4	3	0	0	0	33	11	31.18543388	20	92	106.5	75	85.5	87.5												106.228	48	103	1
1	0	11	32	1	2	3	3	372	210	90	1.652583	0.140903	0.372	1.14	0.140903	8	-1.054175	2	1	54.27	4	3	0	0	0	33	11	31.18543388	20	92	106.5	75	85.5	87.5												106.228	76	103	1
1	0	9	39	1	2	3	4	282	240	135	0.760288	-6.432984	0.282	1.014	6.432984	10	-5.866292	2	1	54.27	3	3	0	0	0	42	2	31.18543388	20	92	106.5	75	85.5	87.5												106.228	127	121	1
1	0	8	1	1	2	3	3	432	264	90	1.856626	19.785556	0.432	1.356	19.785556	1	17.170995	2	1	54.27	3	3	0	0	0	39	5	31.18543388	20	92	106.5	75	85.5	87.5												106.228	45	121	1
1	0	6	14	1	2	3	3	324	240	90	0.29991	3.771815	0.324	0.984	3.771815	4	1.22482	2	1	54.27	2	3	0	0	0	38	6	31.18543388	20	92	106.5	75	85.5	87.5												106.228	102	120	1
1	0	5	21	1	2	3	1	234	378	0	0.487755	0.750177	0.234	1.044	0.750177	6	-1.10471	2	1	54.27	2	3	0	0	0	42	2	31.18543388	20	92	106.5	75	85.5	87.5												106.228	65	120	1
1	0	12	33	1	2	3	1	216	336	0	0.506957	5.763283	0.216	1.146	5.763283	9	9.334968	2	1	54.27	4	3	0	0	0	37	7	31.18543388	20	92	106.5	75	85.5	87.5												106.228	121	103	1
1	0	1	18	1	2	3	3	252	300	90	0.323037	6.105162	0.252	1.062	6.105162	5	6.15081	2	1	54.27	1	3	0	0	0	40	4	31.18543388	20	92	106.5	75	85.5	87.5												106.228	18	123	1
1	0	1	40	1	2	3	3	312	240	90	0.661645	-6.834009	0.312	1.134	6.834009	10	-8.070808	2	1	54.27	1	3	0	0	0	40	4	31.18543388	20	92	106.5	75	85.5	87.5												106.228	40	123	1
1	0	12	28	1	2	3	1	348	234	0	1.132456	-6.927198	0.348	1.08	6.927198	7	-0.786963	2	1	54.27	4	3	0	0	0	37	7	31.18543388	20	92	106.5	75	85.5	87.5												106.228	116	103	1
1	0	2	11	1	2	3	3	264	252	90	0.548889	4.044822	0.264	1.092	4.044822	3	-4.766934	2	1	54.27	1	3	0	0	0	40	4	31.18543388	20	92	106.5	75	85.5	87.5												106.228	55	123	1
1	0	14	31	1	2	3	2	324	288	45	0.289219	0.21782	0.324	1.08	0.21782	8	2.729961	2	1	54.27	5	3	0	0	0	39	5	31.18543388	20	92	106.5	75	85.5	87.5												106.228	75	109	1
1	0	11	13	1	2	3	3	402	264	90	0.729219	-0.326148	0.402	1.11	0.326148	4	0.045648	2	1	54.27	4	3	0	0	0	33	11	31.18543388	20	92	106.5	75	85.5	87.5												106.228	57	103	1
1	0	17	40	1	2	3	2	828	204	45	1.88197	24.934379	0.828	1.59	24.934379	10	23.791389	2	1	54.27	6	3	0	0	0	27	17	31.18543388	20	92	106.5	75	85.5	87.5												106.228	84	83	1
1	0	13	34	1	2	3	4	528	234	135	0.554648	5.77735	0.528	1.05	5.77735	9	7.011637	2	1	54.27	5	3	0	0	0	38	6	31.18543388	20	92	106.5	75	85.5	87.5												106.228	34	109	1
1	0	1	3	1	2	3	3	348	348	90	0.813328	2.66692	0.348	1.092	2.66692	1	3.65338	2	1	54.27	1	3	0	0	0	40	4	31.18543388	20	92	106.5	75	85.5	87.5												106.228	3	123	1
1	0	15	32	1	2	3	4	420	240	135	0.508961	1.120247	0.42	1.254	1.120247	8	5.420674	2	1	54.27	5	3	0	0	0	32	12	31.18543388	20	92	106.5	75	85.5	87.5												106.228	120	109	1
1	0	3	7	1	2	3	4	210	390	135	0.957473	-5.871593	0.21	1.068	5.871593	2	-4.587101	2	1	54.27	1	3	0	0	0	43	1	31.18543388	20	92	106.5	75	85.5	87.5												106.228	95	123	1
1	0	16	31	1	2	3	3	540	336	90	1.064019	12.760679	0.54	1.38	12.760679	8	16.606671	2	1	54.27	6	3	0	0	0	20	24	31.18543388	20	92	106.5	75	85.5	87.5												106.228	31	83	1
1	0	14	25	1	2	3	4	492	204	135	0.444047	4.158768	0.492	1.11	4.158768	7	4.492591	2	1	54.27	5	3	0	0	0	39	5	31.18543388	20	92	106.5	75	85.5	87.5												106.228	69	109	1
1	0	6	15	1	2	3	2	324	246	45	0.133061	2.446208	0.324	1.05	2.446208	4	3.454075	2	1	54.27	2	3	0	0	0	38	6	31.18543388	20	92	106.5	75	85.5	87.5												106.228	103	120	1
1	0	18	17	0	2	3	4	942	360	135	1.535409	2.50077	0.942	1.776	2.50077	5	7.384526	2	1	54.27	6	3	0	0	0	36	8	31.18543388	20	92	106.5	75	85.5	87.5												106.228	105	83	1
1	0	4	44	1	2	3	1	258	300	0	0.438169	7.803364	0.258	0.996	7.803364	11	8.449682	2	1	54.27	2	3	0	0	0	40	4	31.18543388	20	92	106.5	75	85.5	87.5												106.228	44	120	1
1	0	17	29	1	2	3	3	384	258	90	1.15542	2.843471	0.384	1.17	2.843471	8	1.440444	2	1	54.27	6	3	0	0	0	27	17	31.18543388	20	92	106.5	75	85.5	87.5												106.228	73	83	1
1	0	2	27	0	2	3	2	438	294	45	1.363921	10.887099	0.438	1.122	10.887099	7	24.152885	2	1	54.27	1	3	0	0	0	40	4	31.18543388	20	92	106.5	75	85.5	87.5												106.228	71	123	1
1	0	9	29	1	2	3	1	348	306	0	0.509146	0.776012	0.348	1.014	0.776012	8	4.196294	2	1	54.27	3	3	0	0	0	42	2	31.18543388	20	92	106.5	75	85.5	87.5												106.228	117	121	1
1	0	6	1	1	2	3	3	354	330	90	0.659502	4.00233	0.354	1.116	4.00233	1	2.83359	2	1	54.27	2	3	0	0	0	38	6	31.18543388	20	92	106.5	75	85.5	87.5												106.228	89	120	1
1	0	13	43	1	2	3	3	408	228	90	1.192869	11.093769	0.408	1.176	11.093769	11	7.239564	2	1	54.27	5	3	0	0	0	38	6	31.18543388	20	92	106.5	75	85.5	87.5												106.228	43	109	1
1	0	12	29	1	2	3	1	288	294	0	1.144622	4.269768	0.288	1.11	4.269768	8	9.075071	2	1	54.27	4	3	0	0	0	37	7	31.18543388	20	92	106.5	75	85.5	87.5												106.228	117	103	1
1	0	1	16	1	2	3	2	234	240	45	0.469623	-3.982769	0.234	0.918	3.982769	4	-2.494353	2	1	54.27	1	3	0	0	0	40	4	31.18543388	20	92	106.5	75	85.5	87.5												106.228	16	123	1
1	0	18	8	1	2	3	1	492	384	0	0.538425	7.5755	0.492	1.266	7.5755	2	15.779988	2	1	54.27	6	3	0	0	0	36	8	31.18543388	20	92	106.5	75	85.5	87.5												106.228	96	83	1
1	0	16	38	1	2	3	2	714	210	45	0.84121	16.158958	0.714	1.44	16.158958	10	24.60458	2	1	54.27	6	3	0	0	0	20	24	31.18543388	20	92	106.5	75	85.5	87.5												106.228	38	83	1
1	0	11	16	0	2	3	1	378	372	0	0.92438	4.848059	0.378	1.224	4.848059	4	17.147151	2	1	54.27	4	3	0	0	0	33	11	31.18543388	20	92	106.5	75	85.5	87.5												106.228	60	103	1
1	0	11	23	1	2	3	3	450	204	90	2.09079	4.254945	0.45	1.476	4.254945	6	2.051773	2	1	54.27	4	3	0	0	0	33	11	31.18543388	20	92	106.5	75	85.5	87.5												106.228	67	103	1
1	0	3	35	1	2	3	4	252	204	135	0.965148	2.86383	0.252	0.948	2.86383	9	-0.484988	2	1	54.27	1	3	0	0	0	43	1	31.18543388	20	92	106.5	75	85.5	87.5												106.228	123	123	1
1	0	13	26	1	2	3	1	324	294	0	0.763384	1.111821	0.324	1.146	1.111821	7	7.207975	2	1	54.27	5	3	0	0	0	38	6	31.18543388	20	92	106.5	75	85.5	87.5												106.228	26	109	1
1	0	16	39	1	2	3	4	492	282	135	1.477948	17.211159	0.492	1.5	17.211159	10	18.672949	2	1	54.27	6	3	0	0	0	20	24	31.18543388	20	92	106.5	75	85.5	87.5												106.228	39	83	1
1	0	5	8	1	2	3	2	186	348	45	1.214024	-4.231395	0.186	0.918	4.231395	2	-2.730931	2	1	54.27	2	3	0	0	0	42	2	31.18543388	20	92	106.5	75	85.5	87.5												106.228	52	120	1
1	0	17	7	1	2	3	4	282	270	135	1.755068	3.605235	0.282	1.182	3.605235	2	0.663833	2	1	54.27	6	3	0	0	0	27	17	31.18543388	20	92	106.5	75	85.5	87.5												106.228	51	83	1
1	0	4	37	1	2	3	4	258	246	135	1.230109	-7.446749	0.258	1.074	7.446749	10	-13.809817	2	1	54.27	2	3	0	0	0	40	4	31.18543388	20	92	106.5	75	85.5	87.5												106.228	37	120	1
1	0	17	37	0	2	3	3	1002	0	90	4.932395	-90.352547	1.002	1.74	90.352547	10	-90	2	1	54.27	6	3	0	0	0	27	17	31.18543388	20	92	106.5	75	85.5	87.5												106.228	81	83	1
1	0	11	20	1	2	3	4	366	336	135	1.196774	27.561923	0.366	1.35	27.561923	5	20.770065	2	1	54.27	4	3	0	0	0	33	11	31.18543388	20	92	106.5	75	85.5	87.5												106.228	64	103	1
1	0	4	39	1	2	3	1	282	240	0	0.575609	3.429679	0.282	0.99	3.429679	10	5.131208	2	1	54.27	2	3	0	0	0	40	4	31.18543388	20	92	106.5	75	85.5	87.5												106.228	39	120	1
1	0	4	36	1	2	3	2	372	228	45	0.7885	-8.770813	0.372	1.092	8.770813	9	-8.504434	2	1	54.27	2	3	0	0	0	40	4	31.18543388	20	92	106.5	75	85.5	87.5												106.228	36	120	1
1	0	7	37	1	2	3	2	396	324	45	0.81571	8.703024	0.396	1.272	8.703024	10	11.208704	2	1	54.27	3	3	0	0	0	40	4	31.18543388	20	92	106.5	75	85.5	87.5												106.228	37	121	1
1	0	9	16	1	2	3	4	252	264	135	0.319478	9.631975	0.252	1.026	9.631975	4	6.819213	2	1	54.27	3	3	0	0	0	42	2	31.18543388	20	92	106.5	75	85.5	87.5												106.228	104	121	1
1	0	18	42	1	2	3	1	780	222	0	1.206096	14.289725	0.78	1.512	14.289725	11	24.660392	2	1	54.27	6	3	0	0	0	36	8	31.18543388	20	92	106.5	75	85.5	87.5												106.228	130	83	1
1	0	17	28	1	2	3	2	324	222	45	0.31254	6.881955	0.324	1.044	6.881955	7	12.674367	2	1	54.27	6	3	0	0	0	27	17	31.18543388	20	92	106.5	75	85.5	87.5												106.228	72	83	1
1	0	2	42	1	2	3	4	312	306	135	0.35118	-4.54625	0.312	1.05	4.54625	11	-2.25057	2	1	54.27	1	3	0	0	0	40	4	31.18543388	20	92	106.5	75	85.5	87.5												106.228	86	123	1
1	0	16	8	0	2	3	1	1008	342	0	3.60035	53.389288	1.008	2.01	53.389288	2	61.273863	2	1	54.27	6	3	0	0	0	20	24	31.18543388	20	92	106.5	75	85.5	87.5												106.228	8	83	1
1	0	15	40	1	2	3	3	384	234	90	0.912294	-1.36633	0.384	1.242	1.36633	10	-2.271924	2	1	54.27	5	3	0	0	0	32	12	31.18543388	20	92	106.5	75	85.5	87.5												106.228	128	109	1
1	0	13	38	1	2	3	1	468	306	0	0.887266	0.643263	0.468	1.11	0.643263	10	4.096729	2	1	54.27	5	3	0	0	0	38	6	31.18543388	20	92	106.5	75	85.5	87.5												106.228	38	109	1
1	0	14	4	1	2	3	2	378	318	45	0.508961	3.786499	0.378	1.224	3.786499	1	6.824015	2	1	54.27	5	3	0	0	0	39	5	31.18543388	20	92	106.5	75	85.5	87.5												106.228	48	109	1
1	0	12	34	1	2	3	2	240	282	45	0.32953	2.132698	0.24	1.074	2.132698	9	-0.823519	2	1	54.27	4	3	0	0	0	37	7	31.18543388	20	92	106.5	75	85.5	87.5												106.228	122	103	1
1	0	12	32	1	2	3	4	306	282	135	0.733314	14.128897	0.306	1.074	14.128897	8	7.135512	2	1	54.27	4	3	0	0	0	37	7	31.18543388	20	92	106.5	75	85.5	87.5												106.228	120	103	1
1	0	18	24	1	2	3	2	486	276	45	0.284702	-6.751883	0.486	1.266	6.751883	6	-1.551153	2	1	54.27	6	3	0	0	0	36	8	31.18543388	20	92	106.5	75	85.5	87.5												106.228	112	83	1
1	0	5	20	1	2	3	1	306	312	0	0.467291	3.631339	0.306	1.158	3.631339	5	3.631339	2	1	54.27	2	3	0	0	0	42	2	31.18543388	20	92	106.5	75	85.5	87.5												106.228	64	120	1
1	0	18	5	0	2	3	2	1002	0	45	4.504088	-50.982577	1.002	1.998	50.982577	2	-45	2	1	54.27	6	3	0	0	0	36	8	31.18543388	20	92	106.5	75	85.5	87.5												106.228	93	83	1
1	0	12	3	0	2	3	4	407	660	135	1.098428	15.423783	0.407	2.009	15.423783	1	-6.528848	2	1	54.27	4	3	0	0	0	37	7	31.18543388	20	92	106.5	75	85.5	87.5												106.228	91	103	1
1	0	15	18	1	2	3	1	456	330	0	1.093237	-1.838439	0.456	1.248	1.838439	5	6.888584	2	1	54.27	5	3	0	0	0	32	12	31.18543388	20	92	106.5	75	85.5	87.5												106.228	106	109	1
1	0	4	17	1	2	3	4	354	198	135	0.456328	5.250041	0.354	1.116	5.250041	5	3.750363	2	1	54.27	2	3	0	0	0	40	4	31.18543388	20	92	106.5	75	85.5	87.5												106.228	17	120	1
1	0	11	1	1	2	3	3	498	450	90	1.879888	21.153792	0.498	1.566	21.153792	1	18.09348	2	1	54.27	4	3	0	0	0	33	11	31.18543388	20	92	106.5	75	85.5	87.5												106.228	45	103	1
1	0	5	27	1	2	3	4	318	318	135	0.298388	3.182268	0.318	1.164	3.182268	7	3.246684	2	1	54.27	2	3	0	0	0	42	2	31.18543388	20	92	106.5	75	85.5	87.5												106.228	71	120	1
1	0	18	29	1	2	3	4	690	354	135	0.688671	9.403313	0.69	1.488	9.403313	8	5.997498	2	1	54.27	6	3	0	0	0	36	8	31.18543388	20	92	106.5	75	85.5	87.5												106.228	117	83	1
1	0	18	1	1	2	3	4	372	384	135	0.493424	5.398243	0.372	1.23	5.398243	1	-2.964448	2	1	54.27	6	3	0	0	0	36	8	31.18543388	20	92	106.5	75	85.5	87.5												106.228	89	83	1
1	0	10	26	1	2	3	2	324	324	45	0.164282	5.278284	0.324	1.206	5.278284	7	10.344325	2	1	54.27	4	3	0	0	0	33	11	31.18543388	20	92	106.5	75	85.5	87.5												106.228	26	103	1
1	0	9	5	1	2	3	1	270	366	0	0.313232	12.044705	0.27	1.116	12.044705	2	13.374566	2	1	54.27	3	3	0	0	0	42	2	31.18543388	20	92	106.5	75	85.5	87.5												106.228	93	121	1
1	0	18	12	1	2	3	2	564	264	45	0.604712	-0.923811	0.564	1.326	0.923811	3	2.062135	2	1	54.27	6	3	0	0	0	36	8	31.18543388	20	92	106.5	75	85.5	87.5												106.228	100	83	1
1	0	1	19	1	2	3	1	300	318	0	0.417429	-3.642282	0.3	1.032	3.642282	5	-2.296852	2	1	54.27	1	3	0	0	0	40	4	31.18543388	20	92	106.5	75	85.5	87.5												106.228	19	123	1
1	0	6	2	0	2	3	4	252	276	135	0.958324	9.415852	0.252	1.08	9.415852	1	4.468813	2	1	54.27	2	3	0	0	0	38	6	31.18543388	20	92	106.5	75	85.5	87.5												106.228	90	120	1
1	0	14	16	1	2	3	3	450	186	90	2.009319	4.827166	0.45	1.302	4.827166	4	-0.706911	2	1	54.27	5	3	0	0	0	39	5	31.18543388	20	92	106.5	75	85.5	87.5												106.228	60	109	1
1	0	9	18	1	2	3	3	264	300	90	0.939632	8.029391	0.264	0.966	8.029391	5	8.075039	2	1	54.27	3	3	0	0	0	42	2	31.18543388	20	92	106.5	75	85.5	87.5												106.228	106	121	1
1	0	15	21	0	2	3	3	1002	1002	90	3.494563	67.54116	1.002	2.004	67.54116	6	66.509622	2	1	54.27	5	3	0	0	0	32	12	31.18543388	20	92	106.5	75	85.5	87.5												106.228	109	109	1
1	0	1	35	0	2	3	2	360	240	45	1.168869	1.414663	0.36	0.882	1.414663	9	12.098397	2	1	54.27	1	3	0	0	0	40	4	31.18543388	20	92	106.5	75	85.5	87.5												106.228	35	123	1
1	0	6	37	1	2	3	3	498	330	90	0.902951	24.847684	0.498	1.146	24.847684	10	35.473486	2	1	54.27	2	3	0	0	0	38	6	31.18543388	20	92	106.5	75	85.5	87.5												106.228	125	120	1
1	0	16	4	0	2	3	3	378	636	90	2.835428	78.222908	0.378	2.01	78.222908	1	108.810311	2	1	54.27	6	3	0	0	0	20	24	31.18543388	20	92	106.5	75	85.5	87.5												106.228	4	83	1
1	0	14	18	1	2	3	1	684	240	0	1.565406	18.169375	0.684	1.482	18.169375	5	15.295141	2	1	54.27	5	3	0	0	0	39	5	31.18543388	20	92	106.5	75	85.5	87.5												106.228	62	109	1
1	0	1	44	1	2	3	2	228	300	45	0.999911	-12.337334	0.228	0.936	12.337334	11	-9.231615	2	1	54.27	1	3	0	0	0	40	4	31.18543388	20	92	106.5	75	85.5	87.5												106.228	44	123	1
1	0	8	35	1	2	3	2	234	204	45	0.890507	10.524104	0.234	0.918	10.524104	9	14.620148	2	1	54.27	3	3	0	0	0	39	5	31.18543388	20	92	106.5	75	85.5	87.5												106.228	79	121	1
1	0	14	12	1	2	3	2	378	306	45	0.218528	-6.757508	0.378	1.212	6.757508	3	-7.514345	2	1	54.27	5	3	0	0	0	39	5	31.18543388	20	92	106.5	75	85.5	87.5												106.228	56	109	1
1	0	11	19	0	2	3	1	348	252	0	1.08991	7.141679	0.348	1.152	7.141679	5	24.093777	2	1	54.27	4	3	0	0	0	33	11	31.18543388	20	92	106.5	75	85.5	87.5												106.228	63	103	1
1	0	11	7	1	2	3	2	402	402	45	0.848595	6.414151	0.402	1.434	6.414151	2	5.957586	2	1	54.27	4	3	0	0	0	33	11	31.18543388	20	92	106.5	75	85.5	87.5												106.228	51	103	1
1	0	13	31	1	2	3	2	360	270	45	0.673099	-9.902009	0.36	1.062	9.902009	8	-7.615864	2	1	54.27	5	3	0	0	0	38	6	31.18543388	20	92	106.5	75	85.5	87.5												106.228	31	109	1
1	0	7	11	1	2	3	3	648	228	90	0.961444	25.979676	0.648	1.464	25.979676	3	35.137885	2	1	54.27	3	3	0	0	0	40	4	31.18543388	20	92	106.5	75	85.5	87.5												106.228	11	121	1
1	0	7	22	1	2	3	4	289	239	135	0.137944	14.368737	0.289	1.032	14.368737	6	9.795958	2	1	54.27	3	3	0	0	0	40	4	31.18543388	20	92	106.5	75	85.5	87.5												106.228	22	121	1
1	0	2	3	1	2	3	4	324	264	135	0.180799	9.982661	0.324	1.068	9.982661	1	6.081887	2	1	54.27	1	3	0	0	0	40	4	31.18543388	20	92	106.5	75	85.5	87.5												106.228	47	123	1
1	0	10	15	1	2	3	4	366	240	135	0.782897	12.870466	0.366	1.056	12.870466	4	16.910985	2	1	54.27	4	3	0	0	0	33	11	31.18543388	20	92	106.5	75	85.5	87.5												106.228	15	103	1
1	0	18	31	1	2	3	1	552	324	0	0.145409	7.575688	0.552	1.41	7.575688	8	11.203685	2	1	54.27	6	3	0	0	0	36	8	31.18543388	20	92	106.5	75	85.5	87.5												106.228	119	83	1
1	0	6	27	1	2	3	1	426	270	0	0.492756	1.182174	0.426	1.098	1.182174	7	0	2	1	54.27	2	3	0	0	0	38	6	31.18543388	20	92	106.5	75	85.5	87.5												106.228	115	120	1
1	0	4	10	1	2	3	4	306	348	135	1.212811	13.941935	0.306	0.918	13.941935	3	13.787184	2	1	54.27	2	3	0	0	0	40	4	31.18543388	20	92	106.5	75	85.5	87.5												106.228	10	120	1
1	0	15	8	1	2	3	2	474	198	45	1.257274	-11.932187	0.474	1.326	11.932187	2	-3.730215	2	1	54.27	5	3	0	0	0	32	12	31.18543388	20	92	106.5	75	85.5	87.5												106.228	96	109	1
1	0	11	38	1	2	3	2	306	264	45	1.005765	15.615859	0.306	1.164	15.615859	10	15.340383	2	1	54.27	4	3	0	0	0	33	11	31.18543388	20	92	106.5	75	85.5	87.5												106.228	82	103	1
1	0	9	37	1	2	3	1	252	306	0	0.554233	4.395455	0.252	1.05	4.395455	10	5.370363	2	1	54.27	3	3	0	0	0	42	2	31.18543388	20	92	106.5	75	85.5	87.5												106.228	125	121	1
1	0	3	16	1	2	3	3	306	264	90	0.14273	3.536181	0.306	0.984	3.536181	4	2.961394	2	1	54.27	1	3	0	0	0	43	1	31.18543388	20	92	106.5	75	85.5	87.5												106.228	104	123	1
1	0	15	41	0	2	3	3	1002	0	90	4.729534	-93.568524	1.002	1.152	93.568524	11	-90	2	1	54.27	5	3	0	0	0	32	12	31.18543388	20	92	106.5	75	85.5	87.5												106.228	129	109	1
1	0	2	36	1	2	3	2	300	222	45	0.731839	-1.239468	0.3	0.996	1.239468	9	1.723654	2	1	54.27	1	3	0	0	0	40	4	31.18543388	20	92	106.5	75	85.5	87.5												106.228	80	123	1
1	0	12	12	1	2	3	2	336	276	45	1.348556	-1.161592	0.336	1.254	1.161592	3	2.949888	2	1	54.27	4	3	0	0	0	37	7	31.18543388	20	92	106.5	75	85.5	87.5												106.228	100	103	1
1	0	8	12	1	2	3	3	396	198	90	0.349918	3.85951	0.396	1.092	3.85951	3	4.936429	2	1	54.27	3	3	0	0	0	39	5	31.18543388	20	92	106.5	75	85.5	87.5												106.228	56	121	1
1	0	3	20	1	2	3	2	318	318	45	0.903027	4.60671	0.318	1.068	4.60671	5	7.372011	2	1	54.27	1	3	0	0	0	43	1	31.18543388	20	92	106.5	75	85.5	87.5												106.228	108	123	1
1	0	4	38	1	2	3	3	306	306	90	0.328329	2.21295	0.306	1.044	2.21295	10	4.752397	2	1	54.27	2	3	0	0	0	40	4	31.18543388	20	92	106.5	75	85.5	87.5												106.228	38	120	1
1	0	5	30	1	2	3	3	402	222	90	0.738819	5.943841	0.402	1.23	5.943841	8	4.97648	2	1	54.27	2	3	0	0	0	42	2	31.18543388	20	92	106.5	75	85.5	87.5												106.228	74	120	1
1	0	16	27	1	2	3	3	360	288	90	1.680171	30.691818	0.36	1.308	30.691818	7	38.76138	2	1	54.27	6	3	0	0	0	20	24	31.18543388	20	92	106.5	75	85.5	87.5												106.228	27	83	1
1	0	1	8	1	2	3	2	324	180	45	0.843213	-10.709333	0.324	0.918	10.709333	2	-4.076059	2	1	54.27	1	3	0	0	0	40	4	31.18543388	20	92	106.5	75	85.5	87.5												106.228	8	123	1
1	0	15	6	1	2	3	4	306	276	135	0.802923	15.043622	0.306	1.11	15.043622	2	9.040245	2	1	54.27	5	3	0	0	0	32	12	31.18543388	20	92	106.5	75	85.5	87.5												106.228	94	109	1
1	0	18	3	1	2	3	3	456	246	90	1.56723	-9.246185	0.456	1.242	9.246185	1	-7.706463	2	1	54.27	6	3	0	0	0	36	8	31.18543388	20	92	106.5	75	85.5	87.5												106.228	91	83	1
1	0	4	42	1	2	3	2	252	336	45	0.811374	3.842361	0.252	1.02	3.842361	11	13.551475	2	1	54.27	2	3	0	0	0	40	4	31.18543388	20	92	106.5	75	85.5	87.5												106.228	42	120	1
1	0	10	40	1	2	3	4	420	258	135	0.42368	1.234802	0.42	1.122	1.234802	10	1.297828	2	1	54.27	4	3	0	0	0	33	11	31.18543388	20	92	106.5	75	85.5	87.5												106.228	40	103	1
1	0	14	34	1	2	3	1	396	282	0	0.47012	-0.032558	0.396	1.182	0.032558	9	4.612597	2	1	54.27	5	3	0	0	0	39	5	31.18543388	20	92	106.5	75	85.5	87.5												106.228	78	109	1
1	0	10	2	0	2	3	1	1008	306	0	0.547732	28.05356	1.008	1.842	28.05356	1	33.306841	2	1	54.27	4	3	0	0	0	33	11	31.18543388	20	92	106.5	75	85.5	87.5												106.228	2	103	1
1	0	17	11	1	2	3	4	306	360	135	2.05662	37.342843	0.306	1.38	37.342843	3	38.306805	2	1	54.27	6	3	0	0	0	27	17	31.18543388	20	92	106.5	75	85.5	87.5												106.228	55	83	1
1	0	6	17	1	2	3	2	336	228	45	0.164282	-3.307361	0.336	1.08	3.307361	5	2.377913	2	1	54.27	2	3	0	0	0	38	6	31.18543388	20	92	106.5	75	85.5	87.5												106.228	105	120	1
1	0	16	2	0	2	3	4	642	522	135	4.674815	62.458949	0.642	1.524	62.458949	1	55.633837	2	1	54.27	6	3	0	0	0	20	24	31.18543388	20	92	106.5	75	85.5	87.5												106.228	2	83	1
1	0	10	31	1	2	3	4	360	384	135	1.096095	16.196441	0.36	1.44	16.196441	8	17.015201	2	1	54.27	4	3	0	0	0	33	11	31.18543388	20	92	106.5	75	85.5	87.5												106.228	31	103	1
1	0	17	42	1	2	3	4	306	312	135	1.663276	25.205149	0.306	1.548	25.205149	11	34.489468	2	1	54.27	6	3	0	0	0	27	17	31.18543388	20	92	106.5	75	85.5	87.5												106.228	86	83	1
1	0	11	9	1	2	3	2	828	252	45	1.654791	12.31919	0.828	1.446	12.31919	3	16.5732	2	1	54.27	4	3	0	0	0	33	11	31.18543388	20	92	106.5	75	85.5	87.5												106.228	53	103	1
1	0	11	14	1	2	3	4	354	378	135	0.729976	19.948698	0.354	1.158	19.948698	4	17.964959	2	1	54.27	4	3	0	0	0	33	11	31.18543388	20	92	106.5	75	85.5	87.5												106.228	58	103	1
1	0	12	39	1	2	3	4	354	300	135	0.52357	-6.028747	0.354	1.146	6.028747	10	-2.88746	2	1	54.27	4	3	0	0	0	37	7	31.18543388	20	92	106.5	75	85.5	87.5												106.228	127	103	1
1	0	2	38	1	2	3	3	288	300	90	0.33418	3.074549	0.288	1.02	3.074549	10	-0.537983	2	1	54.27	1	3	0	0	0	40	4	31.18543388	20	92	106.5	75	85.5	87.5												106.228	82	123	1
1	0	16	9	0	2	3	3	354	870	90	1.736161	53.199781	0.354	2.01	53.199781	3	80.092488	2	1	54.27	6	3	0	0	0	20	24	31.18543388	20	92	106.5	75	85.5	87.5												106.228	9	83	1
1	0	14	22	1	2	3	1	408	306	0	1.491942	12.413074	0.408	1.254	12.413074	6	9.739328	2	1	54.27	5	3	0	0	0	39	5	31.18543388	20	92	106.5	75	85.5	87.5												106.228	66	109	1
1	0	5	33	1	2	3	4	516	204	135	0.380546	3.700691	0.516	1.116	3.700691	9	3.510718	2	1	54.27	2	3	0	0	0	42	2	31.18543388	20	92	106.5	75	85.5	87.5												106.228	77	120	1
1	0	2	43	1	2	3	2	258	342	45	0.94472	-12.634135	0.258	1.026	12.634135	11	-8.187622	2	1	54.27	1	3	0	0	0	40	4	31.18543388	20	92	106.5	75	85.5	87.5												106.228	87	123	1
1	0	6	8	1	2	3	4	384	234	135	0.117412	5.408628	0.384	1.08	5.408628	2	2.252017	2	1	54.27	2	3	0	0	0	38	6	31.18543388	20	92	106.5	75	85.5	87.5												106.228	96	120	1
1	0	17	34	1	2	3	1	306	294	0	0.441813	23.048678	0.306	1.14	23.048678	9	32.316181	2	1	54.27	6	3	0	0	0	27	17	31.18543388	20	92	106.5	75	85.5	87.5												106.228	78	83	1
1	0	16	24	1	2	3	3	300	240	90	2.547772	40.801132	0.3	1.122	40.801132	6	37.023252	2	1	54.27	6	3	0	0	0	20	24	31.18543388	20	92	106.5	75	85.5	87.5												106.228	24	83	1
1	0	3	39	1	2	3	4	264	354	135	0.790184	-7.225725	0.264	0.96	7.225725	10	-8.126721	2	1	54.27	1	3	0	0	0	43	1	31.18543388	20	92	106.5	75	85.5	87.5												106.228	127	123	1
1	0	14	5	1	2	3	3	552	324	90	0.700215	-4.03981	0.552	1.392	4.03981	2	-8.004062	2	1	54.27	5	3	0	0	0	39	5	31.18543388	20	92	106.5	75	85.5	87.5												106.228	49	109	1
1	0	10	11	0	2	3	1	258	438	0	0.982877	29.924074	0.258	1.062	29.924074	3	43.384028	2	1	54.27	4	3	0	0	0	33	11	31.18543388	20	92	106.5	75	85.5	87.5												106.228	11	103	1
1	0	9	41	1	2	3	3	282	354	90	0.08094	4.323393	0.282	1.092	4.323393	11	11.467819	2	1	54.27	3	3	0	0	0	42	2	31.18543388	20	92	106.5	75	85.5	87.5												106.228	129	121	1
1	0	15	2	1	2	3	4	624	318	135	1.539838	7.187958	0.624	1.584	7.187958	1	8.278918	2	1	54.27	5	3	0	0	0	32	12	31.18543388	20	92	106.5	75	85.5	87.5												106.228	90	109	1
1	0	5	43	1	2	3	2	288	216	45	0.815011	-12.776089	0.288	0.948	12.776089	11	-10.227763	2	1	54.27	2	3	0	0	0	42	2	31.18543388	20	92	106.5	75	85.5	87.5												106.228	87	120	1
1	0	16	12	1	2	3	4	468	270	135	3.517721	48.050736	0.468	1.464	48.050736	3	36.939263	2	1	54.27	6	3	0	0	0	20	24	31.18543388	20	92	106.5	75	85.5	87.5												106.228	12	83	1
1	0	12	22	1	2	3	4	456	294	135	0.275793	-1.556251	0.456	1.296	1.556251	6	2.58565	2	1	54.27	4	3	0	0	0	37	7	31.18543388	20	92	106.5	75	85.5	87.5												106.228	110	103	1
1	0	8	20	1	2	3	2	306	228	45	0.147088	-1.239825	0.306	1.086	1.239825	5	-0.481211	2	1	54.27	3	3	0	0	0	39	5	31.18543388	20	92	106.5	75	85.5	87.5												106.228	64	121	1
1	0	18	6	1	2	3	3	264	228	90	1.532985	7.627528	0.264	1.056	7.627528	2	10.333385	2	1	54.27	6	3	0	0	0	36	8	31.18543388	20	92	106.5	75	85.5	87.5												106.228	94	83	1
1	0	18	26	1	2	3	4	564	246	135	1.96429	16.067147	0.564	1.632	16.067147	7	6.902674	2	1	54.27	6	3	0	0	0	36	8	31.18543388	20	92	106.5	75	85.5	87.5												106.228	114	83	1
1	0	17	27	1	2	3	4	396	228	135	1.157098	14.659931	0.396	1.188	14.659931	7	16.243246	2	1	54.27	6	3	0	0	0	27	17	31.18543388	20	92	106.5	75	85.5	87.5												106.228	71	83	1
1	0	6	35	1	2	3	4	312	324	135	0.630212	2.327708	0.312	1.08	2.327708	9	5.639693	2	1	54.27	2	3	0	0	0	38	6	31.18543388	20	92	106.5	75	85.5	87.5												106.228	123	120	1
1	0	7	41	1	2	3	2	234	324	45	1.126746	5.076584	0.234	0.948	5.076584	11	3.055746	2	1	54.27	3	3	0	0	0	40	4	31.18543388	20	92	106.5	75	85.5	87.5												106.228	41	121	1
1	0	6	40	1	2	3	1	252	288	0	0.461721	0.671846	0.252	0.93	0.671846	10	2.343675	2	1	54.27	2	3	0	0	0	38	6	31.18543388	20	92	106.5	75	85.5	87.5												106.228	128	120	1
1	0	5	14	1	2	3	1	414	192	0	0.46331	-4.050512	0.414	1.098	4.050512	4	-9.334966	2	1	54.27	2	3	0	0	0	42	2	31.18543388	20	92	106.5	75	85.5	87.5												106.228	58	120	1
1	0	18	21	0	2	3	3	1002	0	90	4.612835	-95.962977	1.002	1.026	95.962977	6	-90	2	1	54.27	6	3	0	0	0	36	8	31.18543388	20	92	106.5	75	85.5	87.5												106.228	109	83	1
1	0	5	29	1	2	3	1	354	306	0	0.30517	3.588924	0.354	1.176	3.588924	8	5.901947	2	1	54.27	2	3	0	0	0	42	2	31.18543388	20	92	106.5	75	85.5	87.5												106.228	73	120	1
1	0	2	32	1	2	3	1	252	336	0	0.160103	1.283558	0.252	0.96	1.283558	8	-3.586066	2	1	54.27	1	3	0	0	0	40	4	31.18543388	20	92	106.5	75	85.5	87.5												106.228	76	123	1
1	0	2	24	1	2	3	1	234	354	0	0.583692	-3.041268	0.234	0.954	3.041268	6	-0.91186	2	1	54.27	1	3	0	0	0	40	4	31.18543388	20	92	106.5	75	85.5	87.5												106.228	68	123	1
1	0	13	32	1	2	3	3	390	216	90	1.867373	10.444289	0.39	1.212	10.444289	8	10.183038	2	1	54.27	5	3	0	0	0	38	6	31.18543388	20	92	106.5	75	85.5	87.5												106.228	32	109	1
1	0	5	23	1	2	3	2	312	324	45	0.948786	1.751114	0.312	1.122	1.751114	6	8.085406	2	1	54.27	2	3	0	0	0	42	2	31.18543388	20	92	106.5	75	85.5	87.5												106.228	67	120	1
1	0	8	4	1	2	3	4	444	336	135	0.556459	18.678653	0.444	1.044	18.678653	1	19.751659	2	1	54.27	3	3	0	0	0	39	5	31.18543388	20	92	106.5	75	85.5	87.5												106.228	48	121	1
1	0	5	22	1	2	3	4	324	240	135	0.426122	-5.493449	0.324	1.158	5.493449	6	0.561487	2	1	54.27	2	3	0	0	0	42	2	31.18543388	20	92	106.5	75	85.5	87.5												106.228	66	120	1
1	0	14	10	1	2	3	3	210	228	90	1.201072	3.513451	0.21	0.948	3.513451	3	7.014934	2	1	54.27	5	3	0	0	0	39	5	31.18543388	20	92	106.5	75	85.5	87.5												106.228	54	109	1
1	0	15	15	1	2	3	1	384	234	0	0.140381	11.179099	0.384	1.116	11.179099	4	5.288211	2	1	54.27	5	3	0	0	0	32	12	31.18543388	20	92	106.5	75	85.5	87.5												106.228	103	109	1
1	0	13	9	0	2	3	1	738	240	0	1.647466	21.564626	0.738	1.56	21.564626	3	34.236078	2	1	54.27	5	3	0	0	0	38	6	31.18543388	20	92	106.5	75	85.5	87.5												106.228	9	109	1
1	0	3	9	1	2	3	3	252	384	90	0.64185	-8.163354	0.252	1.074	8.163354	3	-6.226225	2	1	54.27	1	3	0	0	0	43	1	31.18543388	20	92	106.5	75	85.5	87.5												106.228	97	123	1
1	0	11	10	1	2	3	3	648	300	90	0.398231	14.832006	0.648	1.374	14.832006	3	16.718426	2	1	54.27	4	3	0	0	0	33	11	31.18543388	20	92	106.5	75	85.5	87.5												106.228	54	103	1
1	0	17	13	0	2	3	1	1002	0	0	3.981494	-0.381038	1.002	1.104	0.381038	4	0	2	1	54.27	6	3	0	0	0	27	17	31.18543388	20	92	106.5	75	85.5	87.5												106.228	57	83	1
1	0	10	9	1	2	3	4	396	300	135	1.384976	17.153284	0.396	1.356	17.153284	3	16.033877	2	1	54.27	4	3	0	0	0	33	11	31.18543388	20	92	106.5	75	85.5	87.5												106.228	9	103	1
1	0	6	30	1	2	3	1	318	300	0	0.328797	4.363386	0.318	1.074	4.363386	8	3.741551	2	1	54.27	2	3	0	0	0	38	6	31.18543388	20	92	106.5	75	85.5	87.5												106.228	118	120	1
1	0	2	26	1	2	3	3	258	360	90	0.656555	0.566461	0.258	0.978	0.566461	7	3.984124	2	1	54.27	1	3	0	0	0	40	4	31.18543388	20	92	106.5	75	85.5	87.5												106.228	70	123	1
1	0	16	22	0	2	3	1	798	414	0	2.783388	46.621732	0.798	2.004	46.621732	6	17.492409	2	1	54.27	6	3	0	0	0	20	24	31.18543388	20	92	106.5	75	85.5	87.5												106.228	22	83	1
1	0	12	17	1	2	3	4	414	240	135	0.460329	3.41293	0.414	1.17	3.41293	5	-1.392864	2	1	54.27	4	3	0	0	0	37	7	31.18543388	20	92	106.5	75	85.5	87.5												106.228	105	103	1
1	0	1	24	1	2	3	4	258	378	135	1.073418	-5.257953	0.258	1.05	5.257953	6	-5.191065	2	1	54.27	1	3	0	0	0	40	4	31.18543388	20	92	106.5	75	85.5	87.5												106.228	24	123	1
1	0	9	28	0	2	3	4	390	114	135	1.726909	7.361656	0.39	1.014	7.361656	7	4.978144	2	1	54.27	3	3	0	0	0	42	2	31.18543388	20	92	106.5	75	85.5	87.5												106.228	116	121	1
1	0	12	5	1	2	3	4	642	204	135	1.022746	1.643151	0.642	1.278	1.643151	2	-1.056463	2	1	54.27	4	3	0	0	0	37	7	31.18543388	20	92	106.5	75	85.5	87.5												106.228	93	103	1
1	0	16	19	1	2	3	3	942	174	90	2.463578	31.883478	0.942	1.632	31.883478	5	33.694184	2	1	54.27	6	3	0	0	0	20	24	31.18543388	20	92	106.5	75	85.5	87.5												106.228	19	83	1
1	0	13	40	1	2	3	4	438	276	135	0.870427	10.842213	0.438	1.134	10.842213	10	3.129025	2	1	54.27	5	3	0	0	0	38	6	31.18543388	20	92	106.5	75	85.5	87.5												106.228	40	109	1
1	0	4	23	1	2	3	3	354	282	90	0.559636	3.31788	0.354	1.074	3.31788	6	3.053301	2	1	54.27	2	3	0	0	0	40	4	31.18543388	20	92	106.5	75	85.5	87.5												106.228	23	120	1
1	0	8	37	1	2	3	1	318	318	0	0.64065	0.954722	0.318	0.978	0.954722	10	9.025977	2	1	54.27	3	3	0	0	0	39	5	31.18543388	20	92	106.5	75	85.5	87.5												106.228	81	121	1
1	0	7	36	1	2	3	1	306	282	0	0.731043	11.158402	0.306	1.278	11.158402	9	10.497209	2	1	54.27	3	3	0	0	0	40	4	31.18543388	20	92	106.5	75	85.5	87.5												106.228	36	121	1
1	0	9	21	0	2	3	2	252	306	45	3.782521	-44.431019	0.252	1.074	44.431019	6	-39.492772	2	1	54.27	3	3	0	0	0	42	2	31.18543388	20	92	106.5	75	85.5	87.5												106.228	109	121	1
1	0	11	17	1	2	3	3	312	390	90	1.377993	14.639072	0.312	1.356	14.639072	5	15.276281	2	1	54.27	4	3	0	0	0	33	11	31.18543388	20	92	106.5	75	85.5	87.5												106.228	61	103	1
1	0	2	6	1	2	3	2	246	276	45	0.179712	-14.18767	0.246	0.942	14.18767	2	-15.370098	2	1	54.27	1	3	0	0	0	40	4	31.18543388	20	92	106.5	75	85.5	87.5												106.228	50	123	1
1	0	4	20	1	2	3	3	306	198	90	1.055895	7.90253	0.306	1.08	7.90253	5	7.627516	2	1	54.27	2	3	0	0	0	40	4	31.18543388	20	92	106.5	75	85.5	87.5												106.228	20	120	1
1	0	6	25	1	2	3	3	324	240	90	0.344056	0.854816	0.324	1.05	0.854816	7	1.890106	2	1	54.27	2	3	0	0	0	38	6	31.18543388	20	92	106.5	75	85.5	87.5												106.228	113	120	1
1	0	5	7	1	2	3	4	258	246	135	0.085503	8.28753	0.258	0.984	8.28753	2	8.854222	2	1	54.27	2	3	0	0	0	42	2	31.18543388	20	92	106.5	75	85.5	87.5												106.228	51	120	1
1	0	3	1	1	2	3	3	462	180	90	0.565099	3.246966	0.462	1.062	3.246966	1	0.045648	2	1	54.27	1	3	0	0	0	43	1	31.18543388	20	92	106.5	75	85.5	87.5												106.228	89	123	1
1	0	18	23	1	2	3	4	324	312	135	1.957179	-0.225267	0.324	1.374	0.225267	6	-5.707277	2	1	54.27	6	3	0	0	0	36	8	31.18543388	20	92	106.5	75	85.5	87.5												106.228	111	83	1
1	0	13	21	1	2	3	3	438	342	90	1.208146	2.272929	0.438	1.146	2.272929	6	-0.397739	2	1	54.27	5	3	0	0	0	38	6	31.18543388	20	92	106.5	75	85.5	87.5												106.228	21	109	1
1	0	15	7	1	2	3	3	336	210	90	0.938327	6.382204	0.336	1.08	6.382204	2	9.192689	2	1	54.27	5	3	0	0	0	32	12	31.18543388	20	92	106.5	75	85.5	87.5												106.228	95	109	1
1	0	5	2	1	2	3	4	300	366	135	0.371981	6.332392	0.3	1.098	6.332392	1	2.85331	2	1	54.27	2	3	0	0	0	42	2	31.18543388	20	92	106.5	75	85.5	87.5												106.228	46	120	1
1	0	12	38	1	2	3	2	252	264	45	0.263186	-0.603558	0.252	1.026	0.603558	10	1.341379	2	1	54.27	4	3	0	0	0	37	7	31.18543388	20	92	106.5	75	85.5	87.5												106.228	126	103	1
1	0	7	39	1	2	3	4	414	234	135	0.878998	3.789389	0.414	0.99	3.789389	10	4.093268	2	1	54.27	3	3	0	0	0	40	4	31.18543388	20	92	106.5	75	85.5	87.5												106.228	39	121	1
1	0	12	21	1	2	3	3	438	312	90	0.966065	19.698359	0.438	1.326	19.698359	6	24.633613	2	1	54.27	4	3	0	0	0	37	7	31.18543388	20	92	106.5	75	85.5	87.5												106.228	109	103	1
1	0	2	35	1	2	3	3	258	360	90	0.369243	0.061139	0.258	1.044	0.061139	9	-1.19759	2	1	54.27	1	3	0	0	0	40	4	31.18543388	20	92	106.5	75	85.5	87.5												106.228	79	123	1
1	0	11	8	1	2	3	4	612	252	135	1.490336	16.027907	0.612	1.644	16.027907	2	8.438894	2	1	54.27	4	3	0	0	0	33	11	31.18543388	20	92	106.5	75	85.5	87.5												106.228	52	103	1
1	0	12	31	1	2	3	2	558	216	45	0.469828	9.058645	0.558	1.146	9.058645	8	5.388867	2	1	54.27	4	3	0	0	0	37	7	31.18543388	20	92	106.5	75	85.5	87.5												106.228	119	103	1
1	0	15	13	0	2	3	2	1002	0	45	4.203215	-47.570217	1.002	1.686	47.570217	4	-45	2	1	54.27	5	3	0	0	0	32	12	31.18543388	20	92	106.5	75	85.5	87.5												106.228	101	109	1
1	0	10	5	1	2	3	3	354	216	90	1.56723	12.624852	0.354	1.116	12.624852	2	12.387865	2	1	54.27	4	3	0	0	0	33	11	31.18543388	20	92	106.5	75	85.5	87.5												106.228	5	103	1
1	0	2	15	1	2	3	1	222	270	0	0.561094	3.388481	0.222	0.816	3.388481	4	7.653948	2	1	54.27	1	3	0	0	0	40	4	31.18543388	20	92	106.5	75	85.5	87.5												106.228	59	123	1
1	0	1	27	1	2	3	2	282	288	45	0.789373	-7.368027	0.282	0.942	7.368027	7	-0.338271	2	1	54.27	1	3	0	0	0	40	4	31.18543388	20	92	106.5	75	85.5	87.5												106.228	27	123	1
1	0	4	9	1	2	3	2	468	270	45	1.192175	8.364288	0.468	1.182	8.364288	3	15.83612	2	1	54.27	2	3	0	0	0	40	4	31.18543388	20	92	106.5	75	85.5	87.5												106.228	9	120	1
1	0	7	42	1	2	3	4	252	246	135	0.745746	3.056759	0.252	0.96	3.056759	11	2.632942	2	1	54.27	3	3	0	0	0	40	4	31.18543388	20	92	106.5	75	85.5	87.5												106.228	42	121	1
1	0	10	34	1	2	3	2	246	222	45	2.218541	22.102877	0.246	1.224	22.102877	9	25.635597	2	1	54.27	4	3	0	0	0	33	11	31.18543388	20	92	106.5	75	85.5	87.5												106.228	34	103	1
1	0	4	8	1	2	3	3	366	216	90	1.392813	7.868825	0.366	1.392	7.868825	2	10.394763	2	1	54.27	2	3	0	0	0	40	4	31.18543388	20	92	106.5	75	85.5	87.5												106.228	8	120	1
1	0	5	31	1	2	3	2	384	348	45	0.658075	8.497206	0.384	1.122	8.497206	8	15.563762	2	1	54.27	2	3	0	0	0	42	2	31.18543388	20	92	106.5	75	85.5	87.5												106.228	75	120	1
1	0	4	21	1	2	3	4	210	276	135	0.963911	6.589431	0.21	1.098	6.589431	6	5.203035	2	1	54.27	2	3	0	0	0	40	4	31.18543388	20	92	106.5	75	85.5	87.5												106.228	21	120	1
1	0	9	26	1	2	3	1	324	222	0	0.38707	2.08903	0.324	1.032	2.08903	7	4.300816	2	1	54.27	3	3	0	0	0	42	2	31.18543388	20	92	106.5	75	85.5	87.5												106.228	114	121	1
1	0	10	39	1	2	3	3	618	216	90	0.594441	-0.176523	0.618	1.35	0.176523	10	4.976481	2	1	54.27	4	3	0	0	0	33	11	31.18543388	20	92	106.5	75	85.5	87.5												106.228	39	103	1
1	0	11	28	0	2	3	4	1008	0	135	1.070979	-0.25867	1.008	1.878	0.25867	7	-135	2	1	54.27	4	3	0	0	0	33	11	31.18543388	20	92	106.5	75	85.5	87.5												106.228	72	103	1
1	0	2	25	1	2	3	4	330	288	135	1.111183	2.623841	0.33	0.948	2.623841	7	0.004943	2	1	54.27	1	3	0	0	0	40	4	31.18543388	20	92	106.5	75	85.5	87.5												106.228	69	123	1
1	0	7	35	1	2	3	2	456	264	45	1.374553	7.409769	0.456	1.14	7.409769	9	10.09555	2	1	54.27	3	3	0	0	0	40	4	31.18543388	20	92	106.5	75	85.5	87.5												106.228	35	121	1
1	0	2	13	0	2	3	3	132	324	90	2.981403	43.833749	0.132	0.75	43.833749	4	42.377479	2	1	54.27	1	3	0	0	0	40	4	31.18543388	20	92	106.5	75	85.5	87.5												106.228	57	123	1
1	0	10	28	1	2	3	1	450	312	0	0.901721	12.546985	0.45	1.26	12.546985	7	13.818014	2	1	54.27	4	3	0	0	0	33	11	31.18543388	20	92	106.5	75	85.5	87.5												106.228	28	103	1
1	0	10	23	1	2	3	2	336	246	45	0.768104	-2.495281	0.336	1.17	2.495281	6	-4.781527	2	1	54.27	4	3	0	0	0	33	11	31.18543388	20	92	106.5	75	85.5	87.5												106.228	23	103	1
1	0	6	23	1	2	3	2	318	312	45	0.875639	-7.006548	0.318	0.966	7.006548	6	-2.557797	2	1	54.27	2	3	0	0	0	38	6	31.18543388	20	92	106.5	75	85.5	87.5												106.228	111	120	1
1	0	16	42	0	2	3	3	114	234	90	1.49534	-23.310993	0.114	1.08	23.310993	11	-29.082719	2	1	54.27	6	3	0	0	0	20	24	31.18543388	20	92	106.5	75	85.5	87.5												106.228	42	83	1
1	0	8	39	1	2	3	2	390	204	45	0.82601	-6.412532	0.39	1.098	6.412532	10	-2.351754	2	1	54.27	3	3	0	0	0	39	5	31.18543388	20	92	106.5	75	85.5	87.5												106.228	83	121	1
1	0	14	39	1	2	3	3	594	186	90	1.100604	8.61513	0.594	1.254	8.61513	10	10.27272	2	1	54.27	5	3	0	0	0	39	5	31.18543388	20	92	106.5	75	85.5	87.5												106.228	83	109	1
1	0	9	23	1	2	3	1	252	378	0	0.700545	19.08116	0.252	1.074	19.08116	6	19.742353	2	1	54.27	3	3	0	0	0	42	2	31.18543388	20	92	106.5	75	85.5	87.5												106.228	111	121	1
1	0	12	10	1	2	3	4	444	234	135	0.205513	8.525077	0.444	1.182	8.525077	3	10.373335	2	1	54.27	4	3	0	0	0	37	7	31.18543388	20	92	106.5	75	85.5	87.5												106.228	98	103	1
1	0	6	44	0	2	3	1	216	474	0	0.23921	11.567879	0.216	0.996	11.567879	11	8.725661	2	1	54.27	2	3	0	0	0	38	6	31.18543388	20	92	106.5	75	85.5	87.5												106.228	132	120	1
1	0	4	26	1	2	3	2	258	294	45	0.987797	4.04713	0.258	0.978	4.04713	7	4.554996	2	1	54.27	2	3	0	0	0	40	4	31.18543388	20	92	106.5	75	85.5	87.5												106.228	26	120	1
1	0	15	22	1	2	3	4	312	228	135	1.30049	28.410154	0.312	1.122	28.410154	6	16.472047	2	1	54.27	5	3	0	0	0	32	12	31.18543388	20	92	106.5	75	85.5	87.5												106.228	110	109	1
1	0	3	42	1	2	3	3	258	264	90	0.324414	9.789765	0.258	0.96	9.789765	11	9.835413	2	1	54.27	1	3	0	0	0	43	1	31.18543388	20	92	106.5	75	85.5	87.5												106.228	130	123	1
1	0	2	29	1	2	3	4	312	276	135	0.405471	-16.713005	0.312	1.068	16.713005	8	-8.444105	2	1	54.27	1	3	0	0	0	40	4	31.18543388	20	92	106.5	75	85.5	87.5												106.228	73	123	1
1	0	9	6	1	2	3	3	384	294	90	0.369243	-5.786314	0.384	1.068	5.786314	2	-4.081993	2	1	54.27	3	3	0	0	0	42	2	31.18543388	20	92	106.5	75	85.5	87.5												106.228	94	121	1
1	0	17	9	0	2	3	3	1002	726	90	3.296852	-26.127174	1.002	1.998	26.127174	3	-21.72304	2	1	54.27	6	3	0	0	0	27	17	31.18543388	20	92	106.5	75	85.5	87.5												106.228	53	83	1
1	0	15	33	1	2	3	4	654	228	135	0.361301	8.056187	0.654	1.374	8.056187	9	8.627794	2	1	54.27	5	3	0	0	0	32	12	31.18543388	20	92	106.5	75	85.5	87.5												106.228	121	109	1
1	0	13	19	1	2	3	2	432	222	45	0.685562	13.770429	0.432	1.176	13.770429	5	19.065721	2	1	54.27	5	3	0	0	0	38	6	31.18543388	20	92	106.5	75	85.5	87.5												106.228	19	109	1
1	0	12	16	1	2	3	3	474	210	90	0.856727	2.252856	0.474	1.224	2.252856	4	0.695596	2	1	54.27	4	3	0	0	0	37	7	31.18543388	20	92	106.5	75	85.5	87.5												106.228	104	103	1
1	0	15	23	1	2	3	1	582	228	0	0.768933	5.012826	0.582	1.32	5.012826	6	6.599766	2	1	54.27	5	3	0	0	0	32	12	31.18543388	20	92	106.5	75	85.5	87.5												106.228	111	109	1
1	0	16	1	1	2	3	2	546	174	45	3.818177	69.170767	0.546	1.536	69.170767	1	41.826618	2	1	54.27	6	3	0	0	0	20	24	31.18543388	20	92	106.5	75	85.5	87.5												106.228	1	83	1
1	0	11	21	0	2	3	1	480	270	0	0.776556	7.6369	0.48	1.194	7.6369	6	8.954625	2	1	54.27	4	3	0	0	0	33	11	31.18543388	20	92	106.5	75	85.5	87.5												106.228	65	103	1
1	0	3	5	1	2	3	1	252	234	0	1.865386	11.618662	0.252	0.96	11.618662	2	11.010003	2	1	54.27	1	3	0	0	0	43	1	31.18543388	20	92	106.5	75	85.5	87.5												106.228	93	123	1
1	0	3	10	1	2	3	2	240	264	45	0.73605	-11.60331	0.24	0.9	11.60331	3	-8.741465	2	1	54.27	1	3	0	0	0	43	1	31.18543388	20	92	106.5	75	85.5	87.5												106.228	98	123	1
1	0	14	29	0	2	3	3	1002	0	90	4.282089	-80.097691	1.002	1.188	80.097691	8	-90	2	1	54.27	5	3	0	0	0	39	5	31.18543388	20	92	106.5	75	85.5	87.5												106.228	73	109	1
1	0	8	5	1	2	3	2	366	216	45	1.46667	0.932937	0.366	1.092	0.932937	2	9.00273	2	1	54.27	3	3	0	0	0	39	5	31.18543388	20	92	106.5	75	85.5	87.5												106.228	49	121	1
1	0	14	7	1	2	3	4	492	234	135	1.125569	5.162586	0.492	1.194	5.162586	2	0.004943	2	1	54.27	5	3	0	0	0	39	5	31.18543388	20	92	106.5	75	85.5	87.5												106.228	51	109	1
1	0	11	25	1	2	3	3	570	234	90	1.156374	-4.957761	0.57	1.482	4.957761	7	5.165142	2	1	54.27	4	3	0	0	0	33	11	31.18543388	20	92	106.5	75	85.5	87.5												106.228	69	103	1
1	0	12	18	1	2	3	3	390	234	90	0.743451	-2.368974	0.39	1.098	2.368974	5	-2.633554	2	1	54.27	4	3	0	0	0	37	7	31.18543388	20	92	106.5	75	85.5	87.5												106.228	106	103	1
1	0	11	44	0	2	3	2	240	510	45	0.757816	-9.945213	0.24	0.996	9.945213	11	-1.677048	2	1	54.27	4	3	0	0	0	33	11	31.18543388	20	92	106.5	75	85.5	87.5												106.228	88	103	1
1	0	14	23	1	2	3	2	480	234	45	1.213491	15.65893	0.48	1.242	15.65893	6	17.933752	2	1	54.27	5	3	0	0	0	39	5	31.18543388	20	92	106.5	75	85.5	87.5												106.228	67	109	1
1	0	3	21	1	2	3	4	252	342	135	1.265783	-8.14718	0.252	1.032	8.14718	6	-8.838333	2	1	54.27	1	3	0	0	0	43	1	31.18543388	20	92	106.5	75	85.5	87.5												106.228	109	123	1
1	0	16	13	0	2	3	1	1014	0	0	3.786117	91.735042	1.014	2.004	91.735042	4	0	2	1	54.27	6	3	0	0	0	20	24	31.18543388	20	92	106.5	75	85.5	87.5												106.228	13	83	1
1	0	15	9	0	2	3	3	774	240	90	1.100098	20.079982	0.774	2.004	20.079982	3	24.067941	2	1	54.27	5	3	0	0	0	32	12	31.18543388	20	92	106.5	75	85.5	87.5												106.228	97	109	1
1	0	17	31	1	2	3	2	402	222	45	0.461533	-0.252002	0.402	1.098	0.252002	8	1.531128	2	1	54.27	6	3	0	0	0	27	17	31.18543388	20	92	106.5	75	85.5	87.5												106.228	75	83	1
1	0	17	5	0	2	3	1	1014	156	0	3.563724	7.11328	1.014	2.01	7.11328	2	0	2	1	54.27	6	3	0	0	0	27	17	31.18543388	20	92	106.5	75	85.5	87.5												106.228	49	83	1
1	0	1	14	1	2	3	1	324	324	0	0.903951	-0.682231	0.324	1.044	0.682231	4	3.218225	2	1	54.27	1	3	0	0	0	40	4	31.18543388	20	92	106.5	75	85.5	87.5												106.228	14	123	1
1	0	7	18	1	2	3	1	313	341	0	0.524619	4.026706	0.313	1.08	4.026706	5	8.366386	2	1	54.27	3	3	0	0	0	40	4	31.18543388	20	92	106.5	75	85.5	87.5												106.228	18	121	1
1	0	16	40	0	2	3	1	576	234	0	1.721775	32.225532	0.576	1.68	32.225532	10	25.119107	2	1	54.27	6	3	0	0	0	20	24	31.18543388	20	92	106.5	75	85.5	87.5												106.228	40	83	1
1	0	16	15	1	2	3	3	228	198	90	3.225703	40.410233	0.228	1.44	40.410233	4	42.176701	2	1	54.27	6	3	0	0	0	20	24	31.18543388	20	92	106.5	75	85.5	87.5												106.228	15	83	1
1	0	15	44	0	2	3	2	336	474	45	1.136796	-2.829334	0.336	0.996	2.829334	11	0.996158	2	1	54.27	5	3	0	0	0	32	12	31.18543388	20	92	106.5	75	85.5	87.5												106.228	132	109	1
1	0	8	42	1	2	3	2	432	264	45	0.886992	5.321102	0.432	1.182	5.321102	11	9.060418	2	1	54.27	3	3	0	0	0	39	5	31.18543388	20	92	106.5	75	85.5	87.5												106.228	86	121	1
1	0	9	22	1	2	3	4	450	306	135	0.584074	10.659042	0.45	1.116	10.659042	6	16.212206	2	1	54.27	3	3	0	0	0	42	2	31.18543388	20	92	106.5	75	85.5	87.5												106.228	110	121	1
1	0	6	4	1	2	3	1	234	180	0	1.633181	6.545246	0.234	1.062	6.545246	1	10.332458	2	1	54.27	2	3	0	0	0	38	6	31.18543388	20	92	106.5	75	85.5	87.5												106.228	92	120	1
1	0	13	11	1	2	3	2	552	234	45	0.736851	12.478154	0.552	1.302	12.478154	3	13.012526	2	1	54.27	5	3	0	0	0	38	6	31.18543388	20	92	106.5	75	85.5	87.5												106.228	11	109	1
1	0	4	29	1	2	3	3	234	420	90	0.983846	2.278423	0.234	1.158	2.278423	8	5.129126	2	1	54.27	2	3	0	0	0	40	4	31.18543388	20	92	106.5	75	85.5	87.5												106.228	29	120	1
1	0	1	2	1	2	3	1	420	360	0	0.631564	-1.79759	0.42	1.116	1.79759	1	3.74155	2	1	54.27	1	3	0	0	0	40	4	31.18543388	20	92	106.5	75	85.5	87.5												106.228	2	123	1
1	0	13	22	1	2	3	2	450	228	45	0.647559	5.329233	0.45	1.182	5.329233	6	5.101029	2	1	54.27	5	3	0	0	0	38	6	31.18543388	20	92	106.5	75	85.5	87.5												106.228	22	109	1
1	0	1	41	1	2	3	4	396	354	135	1.054563	-2.571167	0.396	1.098	2.571167	11	-3.464571	2	1	54.27	1	3	0	0	0	40	4	31.18543388	20	92	106.5	75	85.5	87.5												106.228	41	123	1
1	0	3	27	1	2	3	1	318	300	0	0.418824	-3.507835	0.318	1.056	3.507835	7	-1.126366	2	1	54.27	1	3	0	0	0	43	1	31.18543388	20	92	106.5	75	85.5	87.5												106.228	115	123	1
1	0	11	12	0	2	3	1	450	312	0	1.781448	13.584177	0.45	1.164	13.584177	3	6.599765	2	1	54.27	4	3	0	0	0	33	11	31.18543388	20	92	106.5	75	85.5	87.5												106.228	56	103	1
1	0	2	44	1	2	3	1	228	360	0	0.926904	-0.695988	0.228	0.882	0.695988	11	4.720647	2	1	54.27	1	3	0	0	0	40	4	31.18543388	20	92	106.5	75	85.5	87.5												106.228	88	123	1
1	0	1	37	1	2	3	1	276	240	0	0.238258	0.981492	0.276	1.002	0.981492	10	4.720645	2	1	54.27	1	3	0	0	0	40	4	31.18543388	20	92	106.5	75	85.5	87.5												106.228	37	123	1
1	0	7	12	1	2	3	2	606	204	45	0.621721	14.363507	0.606	1.296	14.363507	3	24.520916	2	1	54.27	3	3	0	0	0	40	4	31.18543388	20	92	106.5	75	85.5	87.5												106.228	12	121	1
1	0	10	42	1	2	3	3	570	240	90	0.799173	6.13852	0.57	1.248	6.13852	11	10.333384	2	1	54.27	4	3	0	0	0	33	11	31.18543388	20	92	106.5	75	85.5	87.5												106.228	42	103	1
1	0	16	20	1	2	3	1	810	204	0	3.586638	45.070394	0.81	1.566	45.070394	5	51.247163	2	1	54.27	6	3	0	0	0	20	24	31.18543388	20	92	106.5	75	85.5	87.5												106.228	20	83	1
1	0	7	44	0	2	3	1	210	492	0	0.232179	8.679861	0.21	0.996	8.679861	11	13.406729	2	1	54.27	3	3	0	0	0	40	4	31.18543388	20	92	106.5	75	85.5	87.5												106.228	44	121	1
1	0	1	4	1	2	3	2	258	228	45	0.627076	2.323104	0.258	1.11	2.323104	1	4.80801	2	1	54.27	1	3	0	0	0	40	4	31.18543388	20	92	106.5	75	85.5	87.5												106.228	4	123	1
1	0	5	11	1	2	3	3	372	216	90	0.746232	8.965693	0.372	1.128	8.965693	3	14.669399	2	1	54.27	2	3	0	0	0	42	2	31.18543388	20	92	106.5	75	85.5	87.5												106.228	55	120	1
1	0	17	35	1	2	3	4	522	204	135	1.282485	19.867769	0.522	1.362	19.867769	9	13.921986	2	1	54.27	6	3	0	0	0	27	17	31.18543388	20	92	106.5	75	85.5	87.5												106.228	79	83	1
1	0	11	2	0	2	3	2	948	306	45	1.759319	19.704262	0.948	2.01	19.704262	1	34.937805	2	1	54.27	4	3	0	0	0	33	11	31.18543388	20	92	106.5	75	85.5	87.5												106.228	46	103	1
1	0	4	43	1	2	3	3	258	228	90	1.201072	-2.692737	0.258	1.026	2.692737	11	-4.394181	2	1	54.27	2	3	0	0	0	40	4	31.18543388	20	92	106.5	75	85.5	87.5												106.228	43	120	1
1	0	8	14	1	2	3	3	366	228	90	0.478596	1.964323	0.366	1.056	1.964323	4	2.673595	2	1	54.27	3	3	0	0	0	39	5	31.18543388	20	92	106.5	75	85.5	87.5												106.228	58	121	1
1	0	10	29	1	2	3	2	372	216	45	1.309576	15.339217	0.372	1.404	15.339217	8	6.121247	2	1	54.27	4	3	0	0	0	33	11	31.18543388	20	92	106.5	75	85.5	87.5												106.228	29	103	1
1	0	8	18	1	2	3	4	570	240	135	1.290431	5.993309	0.57	1.074	5.993309	5	15.075436	2	1	54.27	3	3	0	0	0	39	5	31.18543388	20	92	106.5	75	85.5	87.5												106.228	62	121	1
1	0	7	16	1	2	3	4	240	240	135	1.15469	5.727528	0.24	1.05	5.727528	4	0.449319	2	1	54.27	3	3	0	0	0	40	4	31.18543388	20	92	106.5	75	85.5	87.5												106.228	16	121	1
1	0	6	7	1	2	3	3	306	198	90	1.263519	9.253205	0.306	1.02	9.253205	2	5.368769	2	1	54.27	2	3	0	0	0	38	6	31.18543388	20	92	106.5	75	85.5	87.5												106.228	95	120	1
1	0	6	36	1	2	3	3	288	330	90	0.667414	-1.905896	0.288	0.948	1.905896	9	-1.860248	2	1	54.27	2	3	0	0	0	38	6	31.18543388	20	92	106.5	75	85.5	87.5												106.228	124	120	1
1	0	11	6	0	2	3	1	300	408	0	0.509372	3.247742	0.3	1.308	3.247742	2	-12.838246	2	1	54.27	4	3	0	0	0	33	11	31.18543388	20	92	106.5	75	85.5	87.5												106.228	50	103	1
1	0	13	24	1	2	3	4	366	300	135	0.668792	10.624797	0.366	1.212	10.624797	6	7.981021	2	1	54.27	5	3	0	0	0	38	6	31.18543388	20	92	106.5	75	85.5	87.5												106.228	24	109	1
1	0	3	4	1	2	3	1	240	276	0	0.467	0.451125	0.24	0.834	0.451125	1	-1.137515	2	1	54.27	1	3	0	0	0	43	1	31.18543388	20	92	106.5	75	85.5	87.5												106.228	92	123	1
1	0	16	5	0	2	3	2	1014	0	45	5.130571	-56.8096	1.014	2.01	56.8096	2	-45	2	1	54.27	6	3	0	0	0	20	24	31.18543388	20	92	106.5	75	85.5	87.5												106.228	5	83	1
1	0	4	19	1	2	3	2	258	366	45	0.473071	4.893977	0.258	1.026	4.893977	5	10.524931	2	1	54.27	2	3	0	0	0	40	4	31.18543388	20	92	106.5	75	85.5	87.5												106.228	19	120	1
1	0	16	3	0	2	3	1	534	828	0	3.432348	-176.405941	0.534	2.01	176.405941	1	-176.748371	2	1	54.27	6	3	0	0	0	20	24	31.18543388	20	92	106.5	75	85.5	87.5												106.228	3	83	1
1	0	15	11	1	2	3	1	732	240	0	1.033133	7.133503	0.732	1.41	7.133503	3	8.553753	2	1	54.27	5	3	0	0	0	32	12	31.18543388	20	92	106.5	75	85.5	87.5												106.228	99	109	1
1	0	18	10	1	2	3	1	426	306	0	1.112497	10.957332	0.426	1.122	10.957332	3	10.648079	2	1	54.27	6	3	0	0	0	36	8	31.18543388	20	92	106.5	75	85.5	87.5												106.228	98	83	1
1	0	5	39	1	2	3	4	240	246	135	0.979646	-2.096124	0.24	1.068	2.096124	10	-9.685137	2	1	54.27	2	3	0	0	0	42	2	31.18543388	20	92	106.5	75	85.5	87.5												106.228	83	120	1
1	0	9	42	1	2	3	1	474	276	0	0.388583	5.103031	0.474	1.176	5.103031	11	9.205231	2	1	54.27	3	3	0	0	0	42	2	31.18543388	20	92	106.5	75	85.5	87.5												106.228	130	121	1
1	0	17	24	1	2	3	1	354	228	0	1.846994	30.382809	0.354	1.122	30.382809	6	33.272642	2	1	54.27	6	3	0	0	0	27	17	31.18543388	20	92	106.5	75	85.5	87.5												106.228	68	83	1
1	0	11	42	1	2	3	4	294	330	135	0.633702	1.623129	0.294	1.098	1.623129	11	-8.350945	2	1	54.27	4	3	0	0	0	33	11	31.18543388	20	92	106.5	75	85.5	87.5												106.228	86	103	1
1	0	9	11	1	2	3	4	372	258	135	0.295287	7.373044	0.372	1.074	7.373044	3	4.95866	2	1	54.27	3	3	0	0	0	42	2	31.18543388	20	92	106.5	75	85.5	87.5												106.228	99	121	1
1	0	12	41	1	2	3	2	318	360	45	0.61523	-3.70749	0.318	1.038	3.70749	11	-1.358584	2	1	54.27	4	3	0	0	0	37	7	31.18543388	20	92	106.5	75	85.5	87.5												106.228	129	103	1
1	0	3	44	1	2	3	4	234	246	135	0.388721	2.456642	0.234	0.924	2.456642	11	0.779578	2	1	54.27	1	3	0	0	0	43	1	31.18543388	20	92	106.5	75	85.5	87.5												106.228	132	123	1
1	0	10	24	1	2	3	1	270	378	0	0.24037	24.789891	0.27	1.14	24.789891	6	36.793735	2	1	54.27	4	3	0	0	0	33	11	31.18543388	20	92	106.5	75	85.5	87.5												106.228	24	103	1
1	0	18	28	1	2	3	2	774	180	45	2.299826	-0.948863	0.774	1.47	0.948863	7	2.866624	2	1	54.27	6	3	0	0	0	36	8	31.18543388	20	92	106.5	75	85.5	87.5												106.228	116	83	1
1	0	2	12	1	2	3	2	258	324	45	0.713148	-6.363641	0.258	0.93	6.363641	3	-0.809303	2	1	54.27	1	3	0	0	0	40	4	31.18543388	20	92	106.5	75	85.5	87.5												106.228	56	123	1
1	0	3	23	1	2	3	1	250	300	0	0.363205	-4.032819	0.25	0.946	4.032819	6	-2.026873	2	1	54.27	1	3	0	0	0	43	1	31.18543388	20	92	106.5	75	85.5	87.5												106.228	111	123	1
1	0	6	24	1	2	3	4	240	312	135	0.400026	0.166218	0.24	1.092	0.166218	6	-2.894772	2	1	54.27	2	3	0	0	0	38	6	31.18543388	20	92	106.5	75	85.5	87.5												106.228	112	120	1
1	0	8	23	1	2	3	4	384	216	135	0.971941	17.002572	0.384	1.398	17.002572	6	11.992594	2	1	54.27	3	3	0	0	0	39	5	31.18543388	20	92	106.5	75	85.5	87.5												106.228	67	121	1
1	0	1	11	1	2	3	1	282	264	0	0.557495	-1.325388	0.282	1.05	1.325388	3	1.160489	2	1	54.27	1	3	0	0	0	40	4	31.18543388	20	92	106.5	75	85.5	87.5												106.228	11	123	1
1	0	9	43	1	2	3	2	420	234	45	0.14157	-1.399207	0.42	1.074	1.399207	11	0.593628	2	1	54.27	3	3	0	0	0	42	2	31.18543388	20	92	106.5	75	85.5	87.5												106.228	131	121	1
1	0	13	5	1	2	3	1	390	222	0	0.481978	6.229392	0.39	1.074	6.229392	2	19.608286	2	1	54.27	5	3	0	0	0	38	6	31.18543388	20	92	106.5	75	85.5	87.5												106.228	5	109	1
1	0	7	29	1	2	3	3	372	294	90	0.575831	0.652273	0.372	1.044	0.652273	8	0.045648	2	1	54.27	3	3	0	0	0	40	4	31.18543388	20	92	106.5	75	85.5	87.5												106.228	29	121	1
1	0	11	30	1	2	3	2	468	282	45	0.813576	11.582577	0.468	1.338	11.582577	8	8.218019	2	1	54.27	4	3	0	0	0	33	11	31.18543388	20	92	106.5	75	85.5	87.5												106.228	74	103	1
1	0	3	22	1	2	3	3	252	360	90	0.241673	-5.486779	0.252	0.99	5.486779	6	-3.600359	2	1	54.27	1	3	0	0	0	43	1	31.18543388	20	92	106.5	75	85.5	87.5												106.228	110	123	1
1	0	16	17	1	2	3	2	204	240	45	2.994013	29.2526	0.204	1.476	29.2526	5	32.359328	2	1	54.27	6	3	0	0	0	20	24	31.18543388	20	92	106.5	75	85.5	87.5												106.228	17	83	1
1	0	14	13	1	2	3	1	486	264	0	0.827961	-9.668288	0.486	1.35	9.668288	4	2.146736	2	1	54.27	5	3	0	0	0	39	5	31.18543388	20	92	106.5	75	85.5	87.5												106.228	57	109	1
1	0	18	20	1	2	3	3	642	300	90	1.203788	9.629277	0.642	1.542	9.629277	5	18.451864	2	1	54.27	6	3	0	0	0	36	8	31.18543388	20	92	106.5	75	85.5	87.5												106.228	108	83	1
1	0	4	30	0	2	3	1	372	240	0	0.926904	2.622385	0.372	0.966	2.622385	8	11.085961	2	1	54.27	2	3	0	0	0	40	4	31.18543388	20	92	106.5	75	85.5	87.5												106.228	30	120	1
1	0	6	10	1	2	3	3	318	258	90	0.163241	-0.476349	0.318	0.978	0.476349	3	-2.386845	2	1	54.27	2	3	0	0	0	38	6	31.18543388	20	92	106.5	75	85.5	87.5												106.228	98	120	1
1	0	9	20	1	2	3	2	258	228	45	0.968092	-6.546469	0.258	0.9	6.546469	5	-1.206531	2	1	54.27	3	3	0	0	0	42	2	31.18543388	20	92	106.5	75	85.5	87.5												106.228	108	121	1
1	0	5	35	1	2	3	2	552	228	45	0.314163	-2.911843	0.552	1.176	2.911843	9	-1.435273	2	1	54.27	2	3	0	0	0	42	2	31.18543388	20	92	106.5	75	85.5	87.5												106.228	79	120	1
1	0	12	14	1	2	3	2	456	306	45	0.682805	-0.289084	0.456	1.14	0.289084	4	1.55581	2	1	54.27	4	3	0	0	0	37	7	31.18543388	20	92	106.5	75	85.5	87.5												106.228	102	103	1
1	0	1	31	1	2	3	4	204	414	135	1.446368	-12.841633	0.204	1.158	12.841633	8	-18.249377	2	1	54.27	1	3	0	0	0	40	4	31.18543388	20	92	106.5	75	85.5	87.5												106.228	31	123	1
1	0	3	29	1	2	3	2	240	204	45	0.689067	1.033579	0.24	0.942	1.033579	8	-0.449387	2	1	54.27	1	3	0	0	0	43	1	31.18543388	20	92	106.5	75	85.5	87.5												106.228	117	123	1
1	0	10	27	1	2	3	4	366	246	135	1.012368	5.757112	0.366	1.092	5.757112	7	3.75911	2	1	54.27	4	3	0	0	0	33	11	31.18543388	20	92	106.5	75	85.5	87.5												106.228	27	103	1
1	0	14	9	0	2	3	1	468	258	0	3.612591	-18.23978	0.468	1.074	18.23978	3	-26.62938	2	1	54.27	5	3	0	0	0	39	5	31.18543388	20	92	106.5	75	85.5	87.5												106.228	53	109	1
1	0	18	22	1	2	3	1	258	300	0	0.801152	15.732096	0.258	1.11	15.732096	6	12.927948	2	1	54.27	6	3	0	0	0	36	8	31.18543388	20	92	106.5	75	85.5	87.5												106.228	110	83	1
1	0	7	9	1	2	3	1	534	282	0	0.893287	7.970865	0.534	1.176	7.970865	3	7.576758	2	1	54.27	3	3	0	0	0	40	4	31.18543388	20	92	106.5	75	85.5	87.5												106.228	9	121	1
1	0	7	2	1	2	3	3	306	318	90	0.558101	11.720736	0.306	1.02	11.720736	1	23.290314	2	1	54.27	3	3	0	0	0	40	4	31.18543388	20	92	106.5	75	85.5	87.5												106.228	2	121	1
1	0	15	43	1	2	3	4	276	324	135	0.627965	3.327157	0.276	1.176	3.327157	11	-2.775327	2	1	54.27	5	3	0	0	0	32	12	31.18543388	20	92	106.5	75	85.5	87.5												106.228	131	109	1
1	0	13	36	1	2	3	1	282	240	0	0.824131	10.85125	0.282	1.05	10.85125	9	11.479889	2	1	54.27	5	3	0	0	0	38	6	31.18543388	20	92	106.5	75	85.5	87.5												106.228	36	109	1
1	0	18	19	1	2	3	1	714	258	0	0.553655	14.167793	0.714	1.518	14.167793	5	18.482451	2	1	54.27	6	3	0	0	0	36	8	31.18543388	20	92	106.5	75	85.5	87.5												106.228	107	83	1
1	0	10	44	0	2	3	1	306	480	0	0.57956	1.8745	0.306	0.996	1.8745	11	2.496335	2	1	54.27	4	3	0	0	0	33	11	31.18543388	20	92	106.5	75	85.5	87.5												106.228	44	103	1
1	0	5	6	1	2	3	3	234	252	90	0.648305	4.852822	0.234	0.918	4.852822	2	1.375594	2	1	54.27	2	3	0	0	0	42	2	31.18543388	20	92	106.5	75	85.5	87.5												106.228	50	120	1
1	0	4	12	1	2	3	3	252	240	90	1.278538	8.741741	0.252	1.074	8.741741	3	9.070024	2	1	54.27	2	3	0	0	0	40	4	31.18543388	20	92	106.5	75	85.5	87.5												106.228	12	120	1
1	0	11	22	1	2	3	2	456	210	45	1.048122	17.699402	0.456	1.176	17.699402	6	13.757469	2	1	54.27	4	3	0	0	0	33	11	31.18543388	20	92	106.5	75	85.5	87.5												106.228	66	103	1
1	0	11	18	0	2	3	2	514	288	45	0.433562	0.67479	0.514	1.294	0.67479	5	13.441661	2	1	54.27	4	3	0	0	0	33	11	31.18543388	20	92	106.5	75	85.5	87.5												106.228	62	103	1
1	0	4	27	1	2	3	3	264	288	90	0.372188	3.916499	0.264	0.9	3.916499	7	4.585966	2	1	54.27	2	3	0	0	0	40	4	31.18543388	20	92	106.5	75	85.5	87.5												106.228	27	120	1
1	0	10	32	1	2	3	1	696	264	0	1.14464	15.504889	0.696	1.62	15.504889	8	15.108059	2	1	54.27	4	3	0	0	0	33	11	31.18543388	20	92	106.5	75	85.5	87.5												106.228	32	103	1
1	0	1	43	1	2	3	3	258	252	90	0.068146	-3.059714	0.258	1.056	3.059714	11	-8.15977	2	1	54.27	1	3	0	0	0	40	4	31.18543388	20	92	106.5	75	85.5	87.5												106.228	43	123	1
1	0	15	31	1	2	3	3	354	348	90	0.541741	6.801886	0.354	1.218	6.801886	8	5.676644	2	1	54.27	5	3	0	0	0	32	12	31.18543388	20	92	106.5	75	85.5	87.5												106.228	119	109	1
1	0	2	39	1	2	3	4	228	396	135	0.724254	6.856048	0.228	1.05	6.856048	10	4.838701	2	1	54.27	1	3	0	0	0	40	4	31.18543388	20	92	106.5	75	85.5	87.5												106.228	83	123	1
1	0	3	31	1	2	3	3	252	300	90	0.812266	5.933888	0.252	0.954	5.933888	8	6.639333	2	1	54.27	1	3	0	0	0	43	1	31.18543388	20	92	106.5	75	85.5	87.5												106.228	119	123	1
1	0	11	11	1	2	3	4	486	294	135	0.891833	26.372714	0.486	1.296	26.372714	3	29.796156	2	1	54.27	4	3	0	0	0	33	11	31.18543388	20	92	106.5	75	85.5	87.5												106.228	55	103	1
1	0	17	4	0	2	3	4	852	354	135	1.646167	34.245088	0.852	2.01	34.245088	1	49.319364	2	1	54.27	6	3	0	0	0	27	17	31.18543388	20	92	106.5	75	85.5	87.5												106.228	48	83	1
1	0	11	36	0	2	3	2	396	606	45	2.946608	-10.430523	0.396	1.224	10.430523	9	-3.204968	2	1	54.27	4	3	0	0	0	33	11	31.18543388	20	92	106.5	75	85.5	87.5												106.228	80	103	1
1	0	17	30	1	2	3	4	300	330	135	1.253421	9.250653	0.3	1.248	9.250653	8	3.373543	2	1	54.27	6	3	0	0	0	27	17	31.18543388	20	92	106.5	75	85.5	87.5												106.228	74	83	1
1	0	13	15	1	2	3	4	432	288	135	0.812503	10.368538	0.432	1.116	10.368538	4	10.81926	2	1	54.27	5	3	0	0	0	38	6	31.18543388	20	92	106.5	75	85.5	87.5												106.228	15	109	1
1	0	11	29	1	2	3	1	480	348	0	1.107203	12.699576	0.48	1.392	12.699576	8	9.592381	2	1	54.27	4	3	0	0	0	33	11	31.18543388	20	92	106.5	75	85.5	87.5												106.228	73	103	1
1	0	11	43	1	2	3	3	318	264	90	0.27874	-4.503044	0.318	1.074	4.503044	11	-1.254082	2	1	54.27	4	3	0	0	0	33	11	31.18543388	20	92	106.5	75	85.5	87.5												106.228	87	103	1
1	0	6	9	1	2	3	2	282	354	45	0.853004	-5.682654	0.282	0.966	5.682654	3	-0.744408	2	1	54.27	2	3	0	0	0	38	6	31.18543388	20	92	106.5	75	85.5	87.5												106.228	97	120	1
1	0	13	16	1	2	3	2	312	396	45	1.116288	-2.640926	0.312	1.062	2.640926	4	0.086352	2	1	54.27	5	3	0	0	0	38	6	31.18543388	20	92	106.5	75	85.5	87.5												106.228	16	109	1
1	0	17	12	1	2	3	1	672	222	0	0.906694	12.653585	0.672	1.308	12.653585	3	5.156729	2	1	54.27	6	3	0	0	0	27	17	31.18543388	20	92	106.5	75	85.5	87.5												106.228	56	83	1
1	0	1	34	1	2	3	3	318	294	90	0.393912	-7.428383	0.318	0.96	7.428383	9	-8.323547	2	1	54.27	1	3	0	0	0	40	4	31.18543388	20	92	106.5	75	85.5	87.5												106.228	34	123	1
1	0	18	2	1	2	3	1	510	366	0	1.242919	12.220511	0.51	1.296	12.220511	1	3.861114	2	1	54.27	6	3	0	0	0	36	8	31.18543388	20	92	106.5	75	85.5	87.5												106.228	90	83	1
1	0	13	39	1	2	3	2	354	330	45	0.100598	4.902957	0.354	1.116	4.902957	10	11.812142	2	1	54.27	5	3	0	0	0	38	6	31.18543388	20	92	106.5	75	85.5	87.5												106.228	39	109	1
1	0	9	2	1	2	3	4	396	300	135	0.507785	17.417665	0.396	1.242	17.417665	1	16.5807	2	1	54.27	3	3	0	0	0	42	2	31.18543388	20	92	106.5	75	85.5	87.5												106.228	90	121	1
1	0	15	28	1	2	3	1	438	378	0	0.416562	2.288926	0.438	1.368	2.288926	7	11.952492	2	1	54.27	5	3	0	0	0	32	12	31.18543388	20	92	106.5	75	85.5	87.5												106.228	116	109	1
1	0	9	31	1	2	3	4	348	246	135	0.281735	3.332228	0.348	1.062	3.332228	8	5.608315	2	1	54.27	3	3	0	0	0	42	2	31.18543388	20	92	106.5	75	85.5	87.5												106.228	119	121	1
1	0	11	24	1	2	3	4	624	186	135	1.514356	16.784392	0.624	1.458	16.784392	6	24.483019	2	1	54.27	4	3	0	0	0	33	11	31.18543388	20	92	106.5	75	85.5	87.5												106.228	68	103	1
1	0	12	13	1	2	3	1	414	228	0	1.096041	-3.505991	0.414	1.14	3.505991	4	8.963624	2	1	54.27	4	3	0	0	0	37	7	31.18543388	20	92	106.5	75	85.5	87.5												106.228	101	103	1
1	0	17	14	1	2	3	3	324	228	90	1.068751	9.957384	0.324	1.08	9.957384	4	15.207099	2	1	54.27	6	3	0	0	0	27	17	31.18543388	20	92	106.5	75	85.5	87.5												106.228	58	83	1
1	0	13	10	1	2	3	4	780	288	135	1.525212	6.309263	0.78	1.452	6.309263	3	5.85378	2	1	54.27	5	3	0	0	0	38	6	31.18543388	20	92	106.5	75	85.5	87.5												106.228	10	109	1
1	0	1	29	1	2	3	3	264	240	90	0.478348	-6.20583	0.264	1.074	6.20583	8	-6.761064	2	1	54.27	1	3	0	0	0	40	4	31.18543388	20	92	106.5	75	85.5	87.5												106.228	29	123	1
1	0	13	8	1	2	3	3	648	330	90	1.208979	15.052137	0.648	1.374	15.052137	2	18.298451	2	1	54.27	5	3	0	0	0	38	6	31.18543388	20	92	106.5	75	85.5	87.5												106.228	8	109	1
1	0	5	19	1	2	3	4	294	270	135	0.281735	4.407607	0.294	1.092	4.407607	5	6.664436	2	1	54.27	2	3	0	0	0	42	2	31.18543388	20	92	106.5	75	85.5	87.5												106.228	63	120	1
1	0	12	43	1	2	3	1	288	282	0	0.311758	8.177214	0.288	1.032	8.177214	11	14.073289	2	1	54.27	4	3	0	0	0	37	7	31.18543388	20	92	106.5	75	85.5	87.5												106.228	131	103	1
1	0	5	4	1	2	3	2	282	192	45	0.403009	-7.655942	0.282	0.912	7.655942	1	-2.777814	2	1	54.27	2	3	0	0	0	42	2	31.18543388	20	92	106.5	75	85.5	87.5												106.228	48	120	1
1	0	3	37	1	2	3	3	276	312	90	0.335221	0.305492	0.276	0.96	0.305492	10	-0.550143	2	1	54.27	1	3	0	0	0	43	1	31.18543388	20	92	106.5	75	85.5	87.5												106.228	125	123	1
1	0	15	5	0	2	3	1	1002	210	0	4.835182	-6.91954	1.002	1.704	6.91954	2	0	2	1	54.27	5	3	0	0	0	32	12	31.18543388	20	92	106.5	75	85.5	87.5												106.228	93	109	1
1	0	7	21	0	2	3	3	1002	660	90	3.77214	54.628844	1.002	1.998	54.628844	6	56.661976	2	1	54.27	3	3	0	0	0	40	4	31.18543388	20	92	106.5	75	85.5	87.5												106.228	21	121	1
1	0	10	1	1	2	3	3	426	246	90	1.523273	13.402633	0.426	1.47	13.402633	1	10.567352	2	1	54.27	4	3	0	0	0	33	11	31.18543388	20	92	106.5	75	85.5	87.5												106.228	1	103	1
1	0	11	26	1	2	3	2	702	240	45	0.545623	6.438904	0.702	1.452	6.438904	7	13.081108	2	1	54.27	4	3	0	0	0	33	11	31.18543388	20	92	106.5	75	85.5	87.5												106.228	70	103	1
1	0	10	16	1	2	3	2	318	318	45	0.402121	12.424858	0.318	1.164	12.424858	4	16.411416	2	1	54.27	4	3	0	0	0	33	11	31.18543388	20	92	106.5	75	85.5	87.5												106.228	16	103	1
1	0	5	36	1	2	3	3	318	360	90	0.736634	4.166975	0.318	0.972	4.166975	9	7.513945	2	1	54.27	2	3	0	0	0	42	2	31.18543388	20	92	106.5	75	85.5	87.5												106.228	80	120	1
1	0	9	9	1	2	3	3	354	264	90	0.739408	-7.709515	0.354	1.14	7.709515	3	-2.369737	2	1	54.27	3	3	0	0	0	42	2	31.18543388	20	92	106.5	75	85.5	87.5												106.228	97	121	1
1	0	2	14	1	2	3	2	336	306	45	0.617876	-10.824466	0.336	0.942	10.824466	4	-3.794709	2	1	54.27	1	3	0	0	0	40	4	31.18543388	20	92	106.5	75	85.5	87.5												106.228	58	123	1
1	0	7	31	1	2	3	1	366	222	0	0.531911	1.715054	0.366	1.062	1.715054	8	4.362907	2	1	54.27	3	3	0	0	0	40	4	31.18543388	20	92	106.5	75	85.5	87.5												106.228	31	121	1
1	0	2	1	1	2	3	3	408	222	90	0.939479	-2.451829	0.408	1.134	2.451829	1	-0.737835	2	1	54.27	1	3	0	0	0	40	4	31.18543388	20	92	106.5	75	85.5	87.5												106.228	45	123	1
1	0	9	8	1	2	3	4	306	264	135	0.714445	0.876881	0.306	1.08	0.876881	2	1.402905	2	1	54.27	3	3	0	0	0	42	2	31.18543388	20	92	106.5	75	85.5	87.5												106.228	96	121	1
1	0	3	13	1	2	3	4	324	222	135	0.418961	0.919191	0.324	0.948	0.919191	4	-0.850557	2	1	54.27	1	3	0	0	0	43	1	31.18543388	20	92	106.5	75	85.5	87.5												106.228	101	123	1
1	0	3	26	1	2	3	2	270	264	45	1.035547	-7.009817	0.27	0.888	7.009817	7	-3.930473	2	1	54.27	1	3	0	0	0	43	1	31.18543388	20	92	106.5	75	85.5	87.5												106.228	114	123	1
1	0	3	33	1	2	3	1	252	330	0	0.467	-2.744247	0.252	0.948	2.744247	9	-1.758186	2	1	54.27	1	3	0	0	0	43	1	31.18543388	20	92	106.5	75	85.5	87.5												106.228	121	123	1
1	0	5	24	1	2	3	3	366	384	90	0.24087	-7.172193	0.366	1.17	7.172193	6	-5.918568	2	1	54.27	2	3	0	0	0	42	2	31.18543388	20	92	106.5	75	85.5	87.5												106.228	68	120	1
1	0	17	26	1	2	3	3	264	240	90	1.480561	27.780903	0.264	1.128	27.780903	7	26.870007	2	1	54.27	6	3	0	0	0	27	17	31.18543388	20	92	106.5	75	85.5	87.5												106.228	70	83	1
1	0	10	41	1	2	3	2	258	258	45	1.074424	-0.660057	0.258	1.062	0.660057	11	2.132632	2	1	54.27	4	3	0	0	0	33	11	31.18543388	20	92	106.5	75	85.5	87.5												106.228	41	103	1
1	0	6	41	1	2	3	2	228	348	45	0.754812	8.536188	0.228	0.942	8.536188	11	8.802567	2	1	54.27	2	3	0	0	0	38	6	31.18543388	20	92	106.5	75	85.5	87.5												106.228	129	120	1
1	0	12	1	1	2	3	1	408	228	0	2.450703	28.463402	0.408	1.32	28.463402	1	35.988317	2	1	54.27	4	3	0	0	0	37	7	31.18543388	20	92	106.5	75	85.5	87.5												106.228	89	103	1
1	0	3	12	1	2	3	1	228	186	0	1.15553	14.947882	0.228	0.918	14.947882	3	16.262531	2	1	54.27	1	3	0	0	0	43	1	31.18543388	20	92	106.5	75	85.5	87.5												106.228	100	123	1
1	0	7	17	1	2	3	4	438	192	135	0.284401	2.894631	0.438	1.05	2.894631	5	1.30762	2	1	54.27	3	3	0	0	0	40	4	31.18543388	20	92	106.5	75	85.5	87.5												106.228	17	121	1
1	0	16	7	0	2	3	3	1014	240	90	1.626864	27.675814	1.014	2.01	27.675814	2	-76.970923	2	1	54.27	6	3	0	0	0	20	24	31.18543388	20	92	106.5	75	85.5	87.5												106.228	7	83	1
1	0	13	2	1	2	3	3	564	300	90	2.042622	17.029362	0.564	1.116	17.029362	1	17.372336	2	1	54.27	5	3	0	0	0	38	6	31.18543388	20	92	106.5	75	85.5	87.5												106.228	2	109	1
1	0	10	14	0	2	3	1	270	540	0	1.486832	3.386779	0.27	1.29	3.386779	4	-14.659353	2	1	54.27	4	3	0	0	0	33	11	31.18543388	20	92	106.5	75	85.5	87.5												106.228	14	103	1
1	0	15	17	1	2	3	2	300	354	45	1.286987	-15.919173	0.3	1.158	15.919173	5	-10.126761	2	1	54.27	5	3	0	0	0	32	12	31.18543388	20	92	106.5	75	85.5	87.5												106.228	105	109	1
1	0	2	9	1	2	3	4	234	264	135	0.522605	-4.860596	0.234	0.948	4.860596	3	-6.683618	2	1	54.27	1	3	0	0	0	40	4	31.18543388	20	92	106.5	75	85.5	87.5												106.228	53	123	1
1	0	13	13	1	2	3	3	612	252	90	1.210018	17.836382	0.612	1.434	17.836382	4	18.854842	2	1	54.27	5	3	0	0	0	38	6	31.18543388	20	92	106.5	75	85.5	87.5												106.228	13	109	1
1	0	9	30	1	2	3	2	300	408	45	0.589802	0.427754	0.3	1.116	0.427754	8	-0.430082	2	1	54.27	3	3	0	0	0	42	2	31.18543388	20	92	106.5	75	85.5	87.5												106.228	118	121	1
1	0	1	30	1	2	3	1	240	336	0	0.700914	-6.006905	0.24	0.978	6.006905	8	-1.044467	2	1	54.27	1	3	0	0	0	40	4	31.18543388	20	92	106.5	75	85.5	87.5												106.228	30	123	1
1	0	6	6	1	2	3	1	366	234	0	0.135859	2.25851	0.366	1.11	2.25851	2	-4.479301	2	1	54.27	2	3	0	0	0	38	6	31.18543388	20	92	106.5	75	85.5	87.5												106.228	94	120	1
1	0	12	37	1	2	3	1	420	234	0	0.61997	7.396952	0.42	1.206	7.396952	10	6.357368	2	1	54.27	4	3	0	0	0	37	7	31.18543388	20	92	106.5	75	85.5	87.5												106.228	125	103	1
1	0	17	17	1	2	3	2	468	288	45	0.672329	19.266883	0.468	1.29	19.266883	5	19.286283	2	1	54.27	6	3	0	0	0	27	17	31.18543388	20	92	106.5	75	85.5	87.5												106.228	61	83	1
1	0	7	6	1	2	3	2	300	240	45	0.70697	5.473369	0.3	1.14	5.473369	2	13.012525	2	1	54.27	3	3	0	0	0	40	4	31.18543388	20	92	106.5	75	85.5	87.5												106.228	6	121	1
1	0	12	26	0	2	3	2	546	216	45	1.07761	-5.413839	0.546	1.152	5.413839	7	4.301972	2	1	54.27	4	3	0	0	0	37	7	31.18543388	20	92	106.5	75	85.5	87.5												106.228	114	103	1
1	0	5	25	1	2	3	2	378	366	45	0.3351	-0.50992	0.378	1.254	0.50992	7	3.901793	2	1	54.27	2	3	0	0	0	42	2	31.18543388	20	92	106.5	75	85.5	87.5												106.228	69	120	1
1	0	1	7	1	2	3	3	258	240	90	0.471165	-4.354046	0.258	1.02	4.354046	2	-4.91566	2	1	54.27	1	3	0	0	0	40	4	31.18543388	20	92	106.5	75	85.5	87.5												106.228	7	123	1
1	0	1	36	1	2	3	1	240	300	0	0.475228	-5.011489	0.24	0.882	5.011489	9	-4.690128	2	1	54.27	1	3	0	0	0	40	4	31.18543388	20	92	106.5	75	85.5	87.5												106.228	36	123	1
1	0	5	32	1	2	3	4	456	246	135	0.319478	5.662324	0.456	1.23	5.662324	8	5.973815	2	1	54.27	2	3	0	0	0	42	2	31.18543388	20	92	106.5	75	85.5	87.5												106.228	76	120	1
1	0	12	19	1	2	3	1	522	306	0	0.883009	7.266941	0.522	1.212	7.266941	5	9.308513	2	1	54.27	4	3	0	0	0	37	7	31.18543388	20	92	106.5	75	85.5	87.5												106.228	107	103	1
1	0	9	15	1	2	3	2	282	270	45	0.0384	3.072783	0.282	1.032	3.072783	4	5.458948	2	1	54.27	3	3	0	0	0	42	2	31.18543388	20	92	106.5	75	85.5	87.5												106.228	103	121	1
1	0	8	41	1	2	3	1	450	270	0	0.132457	3.77818	0.45	1.176	3.77818	11	1.79479	2	1	54.27	3	3	0	0	0	39	5	31.18543388	20	92	106.5	75	85.5	87.5												106.228	85	121	1
1	0	3	19	1	2	3	1	252	234	0	1.227152	-0.749182	0.252	0.966	0.749182	5	2.443285	2	1	54.27	1	3	0	0	0	43	1	31.18543388	20	92	106.5	75	85.5	87.5												106.228	107	123	1
1	0	13	25	1	2	3	3	468	210	90	0.835861	5.514029	0.468	1.11	5.514029	7	4.57571	2	1	54.27	5	3	0	0	0	38	6	31.18543388	20	92	106.5	75	85.5	87.5												106.228	25	109	1
1	0	9	17	1	2	3	1	270	318	0	0.415456	8.127368	0.27	1.026	8.127368	5	12.04346	2	1	54.27	3	3	0	0	0	42	2	31.18543388	20	92	106.5	75	85.5	87.5												106.228	105	121	1
1	0	16	44	0	2	3	4	1002	0	135	1.20269	-52.794357	1.002	1.002	52.794357	11	-135	2	1	54.27	6	3	0	0	0	20	24	31.18543388	20	92	106.5	75	85.5	87.5												106.228	44	83	1
1	0	16	18	1	2	3	4	552	192	135	2.204036	21.419388	0.552	1.416	21.419388	5	19.683075	2	1	54.27	6	3	0	0	0	20	24	31.18543388	20	92	106.5	75	85.5	87.5												106.228	18	83	1
1	0	9	14	1	2	3	3	420	174	90	1.165297	3.891327	0.42	1.092	3.891327	4	3.292056	2	1	54.27	3	3	0	0	0	42	2	31.18543388	20	92	106.5	75	85.5	87.5												106.228	102	121	1
1	0	17	21	1	2	3	2	486	318	45	1.268741	6.488397	0.486	1.32	6.488397	6	6.767891	2	1	54.27	6	3	0	0	0	27	17	31.18543388	20	92	106.5	75	85.5	87.5												106.228	65	83	1
1	0	6	43	0	2	3	3	432	186	90	0.220385	2.209493	0.432	1.05	2.209493	11	0.045648	2	1	54.27	2	3	0	0	0	38	6	31.18543388	20	92	106.5	75	85.5	87.5												106.228	131	120	1
1	0	15	35	1	2	3	1	378	300	0	0.681139	3.165344	0.378	1.134	3.165344	9	12.562096	2	1	54.27	5	3	0	0	0	32	12	31.18543388	20	92	106.5	75	85.5	87.5												106.228	123	109	1
1	0	9	33	1	2	3	2	444	252	45	1.035547	-6.088466	0.444	1.164	6.088466	9	0.086352	2	1	54.27	3	3	0	0	0	42	2	31.18543388	20	92	106.5	75	85.5	87.5												106.228	121	121	1
1	0	13	37	1	2	3	3	300	288	90	0.572972	5.173741	0.3	0.978	5.173741	10	16.827725	2	1	54.27	5	3	0	0	0	38	6	31.18543388	20	92	106.5	75	85.5	87.5												106.228	37	109	1
1	0	1	15	1	2	3	3	216	276	90	0.436507	-4.181745	0.216	0.984	4.181745	4	-3.835646	2	1	54.27	1	3	0	0	0	40	4	31.18543388	20	92	106.5	75	85.5	87.5												106.228	15	123	1
1	0	13	35	1	2	3	2	324	192	45	0.529	5.249773	0.324	0.984	5.249773	9	6.529606	2	1	54.27	5	3	0	0	0	38	6	31.18543388	20	92	106.5	75	85.5	87.5												106.228	35	109	1
1	0	11	39	1	2	3	4	318	300	135	0.092441	-1.275418	0.318	1.044	1.275418	10	-3.648607	2	1	54.27	4	3	0	0	0	33	11	31.18543388	20	92	106.5	75	85.5	87.5												106.228	83	103	1
1	0	6	33	1	2	3	1	306	294	0	0.223544	7.995352	0.306	1.074	7.995352	9	10.151818	2	1	54.27	2	3	0	0	0	38	6	31.18543388	20	92	106.5	75	85.5	87.5												106.228	121	120	1
1	0	17	43	0	2	3	1	708	354	0	1.192696	5.768778	0.708	2.01	5.768778	11	7.047408	2	1	54.27	6	3	0	0	0	27	17	31.18543388	20	92	106.5	75	85.5	87.5												106.228	87	83	1
1	0	7	30	1	2	3	4	258	294	135	0.310233	4.551333	0.258	0.966	4.551333	8	4.61874	2	1	54.27	3	3	0	0	0	40	4	31.18543388	20	92	106.5	75	85.5	87.5												106.228	30	121	1
1	0	17	41	0	2	3	2	1008	0	45	3.757141	-48.436567	1.008	2.01	48.436567	11	-45	2	1	54.27	6	3	0	0	0	27	17	31.18543388	20	92	106.5	75	85.5	87.5												106.228	85	83	1
1	0	12	27	0	2	3	3	576	282	90	0.24087	-3.284498	0.576	1.23	3.284498	7	0.045648	2	1	54.27	4	3	0	0	0	37	7	31.18543388	20	92	106.5	75	85.5	87.5												106.228	115	103	1
1	0	17	23	1	2	3	4	492	228	135	0.803934	12.417647	0.492	1.08	12.417647	6	11.325476	2	1	54.27	6	3	0	0	0	27	17	31.18543388	20	92	106.5	75	85.5	87.5												106.228	67	83	1
1	0	11	5	0	2	3	3	1008	210	90	3.186125	-26.201626	1.008	1.71	26.201626	2	-26.482125	2	1	54.27	4	3	0	0	0	33	11	31.18543388	20	92	106.5	75	85.5	87.5												106.228	49	103	1
1	0	3	36	1	2	3	2	186	270	45	0.764885	-5.645244	0.186	0.882	5.645244	9	-4.90346	2	1	54.27	1	3	0	0	0	43	1	31.18543388	20	92	106.5	75	85.5	87.5												106.228	124	123	1
1	0	14	2	1	2	3	1	498	378	0	1.024298	13.167674	0.498	1.404	13.167674	1	15.7659	2	1	54.27	5	3	0	0	0	39	5	31.18543388	20	92	106.5	75	85.5	87.5												106.228	46	109	1
1	0	16	28	1	2	3	4	570	306	135	1.030719	13.028396	0.57	1.524	13.028396	7	12.324949	2	1	54.27	6	3	0	0	0	20	24	31.18543388	20	92	106.5	75	85.5	87.5												106.228	28	83	1
1	0	18	44	0	2	3	4	1002	0	135	0.82683	12.610215	1.002	1.002	12.610215	11	-135	2	1	54.27	6	3	0	0	0	36	8	31.18543388	20	92	106.5	75	85.5	87.5												106.228	132	83	1
1	0	6	34	1	2	3	2	324	306	45	0.80842	-2.166901	0.324	1.038	2.166901	9	1.965041	2	1	54.27	2	3	0	0	0	38	6	31.18543388	20	92	106.5	75	85.5	87.5												106.228	122	120	1
1	0	16	33	1	2	3	1	666	276	0	1.324546	17.404988	0.666	1.578	17.404988	9	28.62749	2	1	54.27	6	3	0	0	0	20	24	31.18543388	20	92	106.5	75	85.5	87.5												106.228	33	83	1
1	0	9	25	1	2	3	2	216	264	45	0.495293	-4.204058	0.216	1.026	4.204058	7	-0.99516	2	1	54.27	3	3	0	0	0	42	2	31.18543388	20	92	106.5	75	85.5	87.5												106.228	113	121	1
1	0	2	16	1	2	3	4	258	342	135	0.814871	-7.527857	0.258	1.002	7.527857	4	-9.397194	2	1	54.27	1	3	0	0	0	40	4	31.18543388	20	92	106.5	75	85.5	87.5												106.228	60	123	1
1	0	4	4	1	2	3	3	288	234	90	1.097611	-0.294267	0.288	0.876	0.294267	1	0.045648	2	1	54.27	2	3	0	0	0	40	4	31.18543388	20	92	106.5	75	85.5	87.5												106.228	4	120	1
1	0	8	25	0	2	3	3	580	1032	90	3.61183	-81.135461	0.58	1.996	81.135461	7	-78.166115	2	1	54.27	3	3	0	0	0	39	5	31.18543388	20	92	106.5	75	85.5	87.5												106.228	69	121	1
1	0	2	31	1	2	3	3	276	270	90	1.002947	-6.362362	0.276	1.014	6.362362	8	-3.099701	2	1	54.27	1	3	0	0	0	40	4	31.18543388	20	92	106.5	75	85.5	87.5												106.228	75	123	1
1	0	4	33	1	2	3	4	222	450	135	0.818614	-0.474836	0.222	1.08	0.474836	9	4.771868	2	1	54.27	2	3	0	0	0	40	4	31.18543388	20	92	106.5	75	85.5	87.5												106.228	33	120	1
1	0	7	43	1	2	3	3	366	216	90	0.888674	3.178589	0.366	1.038	3.178589	11	1.703097	2	1	54.27	3	3	0	0	0	40	4	31.18543388	20	92	106.5	75	85.5	87.5												106.228	43	121	1
1	0	8	9	1	2	3	4	348	252	135	0.331841	2.981945	0.348	1.02	2.981945	3	-6.336901	2	1	54.27	3	3	0	0	0	39	5	31.18543388	20	92	106.5	75	85.5	87.5												106.228	53	121	1
1	0	2	5	1	2	3	4	366	270	135	0.983072	3.786586	0.366	0.984	3.786586	2	4.406617	2	1	54.27	1	3	0	0	0	40	4	31.18543388	20	92	106.5	75	85.5	87.5												106.228	49	123	1
1	0	7	20	1	2	3	3	264	420	90	0.898845	6.475663	0.264	1.44	6.475663	5	5.094317	2	1	54.27	3	3	0	0	0	40	4	31.18543388	20	92	106.5	75	85.5	87.5												106.228	20	121	1
1	0	13	14	0	2	3	1	546	324	0	1.673534	3.782725	0.546	1.254	3.782725	4	11.544546	2	1	54.27	5	3	0	0	0	38	6	31.18543388	20	92	106.5	75	85.5	87.5												106.228	14	109	1
1	0	9	3	1	2	3	1	372	240	0	0.530064	3.328986	0.372	1.074	3.328986	1	4.03922	2	1	54.27	3	3	0	0	0	42	2	31.18543388	20	92	106.5	75	85.5	87.5												106.228	91	121	1
1	0	17	10	1	2	3	2	246	174	45	1.339043	19.519969	0.246	1.062	19.519969	3	23.447296	2	1	54.27	6	3	0	0	0	27	17	31.18543388	20	92	106.5	75	85.5	87.5												106.228	54	83	1
1	0	9	12	1	2	3	2	372	240	45	0.151554	-1.297094	0.372	1.098	1.297094	3	2.45358	2	1	54.27	3	3	0	0	0	42	2	31.18543388	20	92	106.5	75	85.5	87.5												106.228	100	121	1
1	0	17	38	1	2	3	1	306	276	0	1.126456	14.76706	0.306	1.122	14.76706	10	15.731063	2	1	54.27	6	3	0	0	0	27	17	31.18543388	20	92	106.5	75	85.5	87.5												106.228	82	83	1
1	0	12	30	1	2	3	3	492	174	90	1.661307	19.639322	0.492	1.206	19.639322	8	15.839572	2	1	54.27	4	3	0	0	0	37	7	31.18543388	20	92	106.5	75	85.5	87.5												106.228	118	103	1
1	0	4	16	1	2	3	1	270	324	0	0.443412	9.22272	0.27	1.11	9.22272	4	14.527921	2	1	54.27	2	3	0	0	0	40	4	31.18543388	20	92	106.5	75	85.5	87.5												106.228	16	120	1
1	0	17	15	1	2	3	2	288	180	45	1.21549	14.26661	0.288	1.032	14.26661	4	18.951602	2	1	54.27	6	3	0	0	0	27	17	31.18543388	20	92	106.5	75	85.5	87.5												106.228	59	83	1
1	0	9	40	1	2	3	3	318	264	90	0.589261	-6.633094	0.318	1.074	6.633094	10	-4.279302	2	1	54.27	3	3	0	0	0	42	2	31.18543388	20	92	106.5	75	85.5	87.5												106.228	128	121	1
1	0	6	42	1	2	3	4	264	240	135	0.4184	6.992229	0.264	0.948	6.992229	11	4.598619	2	1	54.27	2	3	0	0	0	38	6	31.18543388	20	92	106.5	75	85.5	87.5												106.228	130	120	1
1	0	10	35	0	2	3	3	360	294	90	2.619572	28.939144	0.36	2.004	28.939144	9	35.873356	2	1	54.27	4	3	0	0	0	33	11	31.18543388	20	92	106.5	75	85.5	87.5												106.228	35	103	1
1	0	5	10	1	2	3	2	246	306	45	0.436977	-0.077014	0.246	0.882	0.077014	3	4.032927	2	1	54.27	2	3	0	0	0	42	2	31.18543388	20	92	106.5	75	85.5	87.5												106.228	54	120	1
1	0	12	9	1	2	3	1	378	342	0	0.665887	2.05373	0.378	1.038	2.05373	3	0	2	1	54.27	4	3	0	0	0	37	7	31.18543388	20	92	106.5	75	85.5	87.5												106.228	97	103	1
1	0	15	27	1	2	3	2	432	276	45	1.208534	5.138228	0.432	1.272	5.138228	7	9.975589	2	1	54.27	5	3	0	0	0	32	12	31.18543388	20	92	106.5	75	85.5	87.5												106.228	115	109	1
1	0	8	21	1	2	3	1	354	228	0	0.353207	2.242084	0.354	0.984	2.242084	6	10.914636	2	1	54.27	3	3	0	0	0	39	5	31.18543388	20	92	106.5	75	85.5	87.5												106.228	65	121	1
1	0	17	36	1	2	3	3	534	222	90	0.532313	8.686866	0.534	1.254	8.686866	9	17.075669	2	1	54.27	6	3	0	0	0	27	17	31.18543388	20	92	106.5	75	85.5	87.5												106.228	80	83	1
1	0	14	17	1	2	3	4	498	282	135	0.669485	9.648754	0.498	1.374	9.648754	5	6.852973	2	1	54.27	5	3	0	0	0	39	5	31.18543388	20	92	106.5	75	85.5	87.5												106.228	61	109	1
1	0	2	2	1	2	3	2	300	258	45	0.53434	-7.883873	0.3	1.02	7.883873	1	-0.885194	2	1	54.27	1	3	0	0	0	40	4	31.18543388	20	92	106.5	75	85.5	87.5												106.228	46	123	1
1	0	17	1	0	2	3	3	630	312	90	2.594685	62.019877	0.63	1.992	62.019877	1	19.194995	2	1	54.27	6	3	0	0	0	27	17	31.18543388	20	92	106.5	75	85.5	87.5												106.228	45	83	1
1	0	3	43	1	2	3	2	384	222	45	0.664784	-5.334162	0.384	1.044	5.334162	11	-1.650344	2	1	54.27	1	3	0	0	0	43	1	31.18543388	20	92	106.5	75	85.5	87.5												106.228	131	123	1
1	0	7	27	1	2	3	4	522	234	135	0.637003	7.451948	0.522	1.146	7.451948	7	10.668569	2	1	54.27	3	3	0	0	0	40	4	31.18543388	20	92	106.5	75	85.5	87.5												106.228	27	121	1
1	0	14	14	1	2	3	4	582	246	135	0.815647	16.867374	0.582	1.422	16.867374	4	11.325475	2	1	54.27	5	3	0	0	0	39	5	31.18543388	20	92	106.5	75	85.5	87.5												106.228	58	109	1
1	0	1	21	1	2	3	1	312	324	0	0.231245	3.617014	0.312	1.044	3.617014	6	3.936587	2	1	54.27	1	3	0	0	0	40	4	31.18543388	20	92	106.5	75	85.5	87.5												106.228	21	123	1
1	0	7	23	1	2	3	1	258	258	0	1.469918	23.728792	0.258	1.116	23.728792	6	25.678045	2	1	54.27	3	3	0	0	0	40	4	31.18543388	20	92	106.5	75	85.5	87.5												106.228	23	121	1
1	0	3	15	0	2	3	1	384	228	0	1.306259	-7.938555	0.384	0.984	7.938555	4	-5.014226	2	1	54.27	1	3	0	0	0	43	1	31.18543388	20	92	106.5	75	85.5	87.5												106.228	103	123	1
1	0	17	25	0	2	3	1	390	0	0	4.257637	-10.028106	0.39	0.906	10.028106	7	0	2	1	54.27	6	3	0	0	0	27	17	31.18543388	20	92	106.5	75	85.5	87.5												106.228	69	83	1
1	0	2	40	1	2	3	1	240	372	0	0.916196	-2.849232	0.24	1.002	2.849232	10	2.759982	2	1	54.27	1	3	0	0	0	40	4	31.18543388	20	92	106.5	75	85.5	87.5												106.228	84	123	1
1	0	3	24	1	2	3	2	468	288	45	0.286659	-6.080341	0.468	1.176	6.080341	6	-3.548945	2	1	54.27	1	3	0	0	0	43	1	31.18543388	20	92	106.5	75	85.5	87.5												106.228	112	123	1
1	0	9	13	1	2	3	1	324	258	0	1.189725	9.73595	0.324	1.062	9.73595	4	13.90632	2	1	54.27	3	3	0	0	0	42	2	31.18543388	20	92	106.5	75	85.5	87.5												106.228	101	121	1
1	0	7	10	1	2	3	4	606	240	135	1.202621	21.486155	0.606	1.512	21.486155	3	23.514381	2	1	54.27	3	3	0	0	0	40	4	31.18543388	20	92	106.5	75	85.5	87.5												106.228	10	121	1
1	0	10	21	1	2	3	3	786	204	90	0.979396	13.180401	0.786	1.356	13.180401	6	12.860274	2	1	54.27	4	3	0	0	0	33	11	31.18543388	20	92	106.5	75	85.5	87.5												106.228	21	103	1
1	0	8	16	1	2	3	4	522	312	135	0.78651	1.972709	0.522	1.182	1.972709	4	0.486664	2	1	54.27	3	3	0	0	0	39	5	31.18543388	20	92	106.5	75	85.5	87.5												106.228	60	121	1
1	0	18	34	1	2	3	2	288	414	45	0.335063	11.873278	0.288	1.08	11.873278	9	13.686738	2	1	54.27	6	3	0	0	0	36	8	31.18543388	20	92	106.5	75	85.5	87.5												106.228	122	83	1
1	0	16	21	0	2	3	4	660	684	135	1.322358	31.717899	0.66	2.01	31.717899	6	22.414815	2	1	54.27	6	3	0	0	0	20	24	31.18543388	20	92	106.5	75	85.5	87.5												106.228	21	83	1
1	0	5	28	1	2	3	1	318	300	0	0.323896	-1.411529	0.318	1.098	1.411529	7	0	2	1	54.27	2	3	0	0	0	42	2	31.18543388	20	92	106.5	75	85.5	87.5												106.228	72	120	1
1	0	14	20	1	2	3	2	624	294	45	1.592173	10.069034	0.624	1.314	10.069034	5	12.857837	2	1	54.27	5	3	0	0	0	39	5	31.18543388	20	92	106.5	75	85.5	87.5												106.228	64	109	1
1	0	13	1	1	2	3	1	330	288	0	2.244541	30.024556	0.33	1.368	30.024556	1	38.646769	2	1	54.27	5	3	0	0	0	38	6	31.18543388	20	92	106.5	75	85.5	87.5												106.228	1	109	1
1	0	10	18	1	2	3	2	306	306	45	0.774655	-3.389841	0.306	0.972	3.389841	5	-3.846405	2	1	54.27	4	3	0	0	0	33	11	31.18543388	20	92	106.5	75	85.5	87.5												106.228	18	103	1
1	0	8	2	1	2	3	2	420	234	45	0.469623	-9.377706	0.42	1.098	9.377706	1	1.934765	2	1	54.27	3	3	0	0	0	39	5	31.18543388	20	92	106.5	75	85.5	87.5												106.228	46	121	1
1	0	3	3	1	2	3	4	252	384	135	0.698835	4.684571	0.252	1.026	4.684571	1	7.506748	2	1	54.27	1	3	0	0	0	43	1	31.18543388	20	92	106.5	75	85.5	87.5												106.228	91	123	1
1	0	9	38	1	2	3	2	306	312	45	1.238936	7.670797	0.306	0.99	7.670797	10	9.333851	2	1	54.27	3	3	0	0	0	42	2	31.18543388	20	92	106.5	75	85.5	87.5												106.228	126	121	1
1	0	10	38	1	2	3	1	426	324	0	0.781221	9.950125	0.426	1.35	9.950125	10	18.482449	2	1	54.27	4	3	0	0	0	33	11	31.18543388	20	92	106.5	75	85.5	87.5												106.228	38	103	1
1	0	4	32	1	2	3	4	210	378	135	0.128026	-9.706754	0.21	1.116	9.706754	8	-14.415233	2	1	54.27	2	3	0	0	0	40	4	31.18543388	20	92	106.5	75	85.5	87.5												106.228	32	120	1
1	0	7	25	1	2	3	3	654	234	90	0.72034	14.620984	0.654	1.326	14.620984	7	18.155376	2	1	54.27	3	3	0	0	0	40	4	31.18543388	20	92	106.5	75	85.5	87.5												106.228	25	121	1
1	0	1	22	1	2	3	2	192	396	45	0.761012	6.703411	0.192	1.074	6.703411	6	8.123635	2	1	54.27	1	3	0	0	0	40	4	31.18543388	20	92	106.5	75	85.5	87.5												106.228	22	123	1
1	0	1	25	1	2	3	1	258	240	0	0.767212	16.195715	0.258	1.038	16.195715	7	18.482449	2	1	54.27	1	3	0	0	0	40	4	31.18543388	20	92	106.5	75	85.5	87.5												106.228	25	123	1
1	0	13	27	1	2	3	2	324	324	45	0.377589	-7.661412	0.324	1.224	7.661412	7	-15.18527	2	1	54.27	5	3	0	0	0	38	6	31.18543388	20	92	106.5	75	85.5	87.5												106.228	27	109	1
1	0	13	33	1	2	3	3	648	312	90	0.697399	18.875254	0.648	1.368	18.875254	9	18.920902	2	1	54.27	5	3	0	0	0	38	6	31.18543388	20	92	106.5	75	85.5	87.5												106.228	33	109	1
1	0	19	6	1	2	3	4	438	246	135	2.872543	25.519353	0.438	1.128	25.519353	2	25.973164	2	1	54.27	7	4	0	0	0	22	22	31.18543388	18	94	108.5	78.5	88.5	75	1	5	5	95.13888889	15.9	7.391	4.36	8.186666667	47	0.1	1.19		6	83	1
1	0	20	19	0	2	3	4	486	384	135	1.438725	46.941792	0.486	1.422	46.941792	5	58.366061	2	1	54.27	7	4	0	0	0	32	12	31.18543388	18	94	108.5	78.5	88.5	75	1	5	5	95.13888889	15.9	7.391	4.36	8.186666667	47	0.1	1.19		63	83	1
1	0	21	15	1	2	3	4	600	282	135	1.371566	-10.508809	0.6	1.47	10.508809	4	-16.920352	2	1	54.27	7	4	0	0	0	29	15	31.18543388	18	94	108.5	78.5	88.5	75	1	5	5	95.13888889	15.9	7.391	4.36	8.186666667	47	0.1	1.19		103	83	1
1	0	20	39	1	2	3	2	432	234	45	0.463523	-4.927306	0.432	1.23	4.927306	10	9.680801	2	1	54.27	7	4	0	0	0	32	12	31.18543388	18	94	108.5	78.5	88.5	75	1	5	5	95.13888889	15.9	7.391	4.36	8.186666667	47	0.1	1.19		83	83	1
1	0	20	6	1	2	3	1	780	330	0	2.81199	18.834133	0.78	1.53	18.834133	2	24.260785	2	1	54.27	7	4	0	0	0	32	12	31.18543388	18	94	108.5	78.5	88.5	75	1	5	5	95.13888889	15.9	7.391	4.36	8.186666667	47	0.1	1.19		50	83	1
1	0	20	13	1	2	3	1	522	240	0	0.300195	7.225547	0.522	1.314	7.225547	4	20.689958	2	1	54.27	7	4	0	0	0	32	12	31.18543388	18	94	108.5	78.5	88.5	75	1	5	5	95.13888889	15.9	7.391	4.36	8.186666667	47	0.1	1.19		57	83	1
1	0	21	14	1	2	3	1	732	324	0	1.273884	9.148588	0.732	1.434	9.148588	4	15.163712	2	1	54.27	7	4	0	0	0	29	15	31.18543388	18	94	108.5	78.5	88.5	75	1	5	5	95.13888889	15.9	7.391	4.36	8.186666667	47	0.1	1.19		102	83	1
1	0	19	7	0	2	3	1	378	630	0	1.108193	31.323211	0.378	2.01	31.323211	2	12.812648	2	1	54.27	7	4	0	0	0	22	22	31.18543388	18	94	108.5	78.5	88.5	75	1	5	5	95.13888889	15.9	7.391	4.36	8.186666667	47	0.1	1.19		7	83	1
1	0	20	44	0	2	3	4	336	150	135	4.292343	12.817925	0.336	0.996	12.817925	11	17.55089	2	1	54.27	7	4	0	0	0	32	12	31.18543388	18	94	108.5	78.5	88.5	75	1	5	5	95.13888889	15.9	7.391	4.36	8.186666667	47	0.1	1.19		88	83	1
1	0	20	3	0	2	3	2	930	486	45	1.635018	19.15823	0.93	2.01	19.15823	1	33.004159	2	1	54.27	7	4	0	0	0	32	12	31.18543388	18	94	108.5	78.5	88.5	75	1	5	5	95.13888889	15.9	7.391	4.36	8.186666667	47	0.1	1.19		47	83	1
1	0	19	2	0	2	3	2	120	288	45	1.63254	-31.811936	0.12	2.01	31.811936	1	-8.264429	2	1	54.27	7	4	0	0	0	22	22	31.18543388	18	94	108.5	78.5	88.5	75	1	5	5	95.13888889	15.9	7.391	4.36	8.186666667	47	0.1	1.19		2	83	1
1	0	20	28	1	2	3	3	576	300	90	1.46527	0.74289	0.576	1.512	0.74289	7	10.60974	2	1	54.27	7	4	0	0	0	32	12	31.18543388	18	94	108.5	78.5	88.5	75	1	5	5	95.13888889	15.9	7.391	4.36	8.186666667	47	0.1	1.19		72	83	1
1	0	19	13	0	2	3	1	480	336	0	3.109316	28.558944	0.48	2.01	28.558944	4	2.670255	2	1	54.27	7	4	0	0	0	22	22	31.18543388	18	94	108.5	78.5	88.5	75	1	5	5	95.13888889	15.9	7.391	4.36	8.186666667	47	0.1	1.19		13	83	1
1	0	20	11	1	2	3	2	570	282	45	0.924218	-2.559677	0.57	1.224	2.559677	3	10.322312	2	1	54.27	7	4	0	0	0	32	12	31.18543388	18	94	108.5	78.5	88.5	75	1	5	5	95.13888889	15.9	7.391	4.36	8.186666667	47	0.1	1.19		55	83	1
1	0	19	15	1	2	3	4	378	258	135	3.828009	46.703646	0.378	1.176	46.703646	4	50.986923	2	1	54.27	7	4	0	0	0	22	22	31.18543388	18	94	108.5	78.5	88.5	75	1	5	5	95.13888889	15.9	7.391	4.36	8.186666667	47	0.1	1.19		15	83	1
1	0	20	38	0	2	3	3	318	264	90	2.511479	-4.793934	0.318	1.848	4.793934	10	-6.895587	2	1	54.27	7	4	0	0	0	32	12	31.18543388	18	94	108.5	78.5	88.5	75	1	5	5	95.13888889	15.9	7.391	4.36	8.186666667	47	0.1	1.19		82	83	1
1	0	20	37	1	2	3	1	330	264	0	1.03711	15.025854	0.33	1.212	15.025854	10	25.525615	2	1	54.27	7	4	0	0	0	32	12	31.18543388	18	94	108.5	78.5	88.5	75	1	5	5	95.13888889	15.9	7.391	4.36	8.186666667	47	0.1	1.19		81	83	1
1	0	20	21	1	2	3	3	402	216	90	1.565781	-4.945946	0.402	1.176	4.945946	6	-2.776658	2	1	54.27	7	4	0	0	0	32	12	31.18543388	18	94	108.5	78.5	88.5	75	1	5	5	95.13888889	15.9	7.391	4.36	8.186666667	47	0.1	1.19		65	83	1
1	0	20	22	1	2	3	2	450	240	45	0.316597	2.321433	0.45	1.176	2.321433	6	11.610826	2	1	54.27	7	4	0	0	0	32	12	31.18543388	18	94	108.5	78.5	88.5	75	1	5	5	95.13888889	15.9	7.391	4.36	8.186666667	47	0.1	1.19		66	83	1
1	0	21	7	1	2	3	1	348	276	0	0.921986	15.716438	0.348	1.212	15.716438	2	14.07329	2	1	54.27	7	4	0	0	0	29	15	31.18543388	18	94	108.5	78.5	88.5	75	1	5	5	95.13888889	15.9	7.391	4.36	8.186666667	47	0.1	1.19		95	83	1
1	0	19	23	1	2	3	3	354	282	90	2.192289	32.965541	0.354	1.248	32.965541	6	36.196682	2	1	54.27	7	4	0	0	0	22	22	31.18543388	18	94	108.5	78.5	88.5	75	1	5	5	95.13888889	15.9	7.391	4.36	8.186666667	47	0.1	1.19		23	83	1
1	0	19	28	1	2	3	3	402	276	90	1.584406	23.07968	0.402	1.152	23.07968	7	27.357581	2	1	54.27	7	4	0	0	0	22	22	31.18543388	18	94	108.5	78.5	88.5	75	1	5	5	95.13888889	15.9	7.391	4.36	8.186666667	47	0.1	1.19		28	83	1
1	0	21	13	1	2	3	3	780	252	90	1.316076	10.196922	0.78	1.488	10.196922	4	11.601758	2	1	54.27	7	4	0	0	0	29	15	31.18543388	18	94	108.5	78.5	88.5	75	1	5	5	95.13888889	15.9	7.391	4.36	8.186666667	47	0.1	1.19		101	83	1
1	0	21	35	1	2	3	1	516	246	0	0.56528	8.579811	0.516	1.122	8.579811	9	15.295142	2	1	54.27	7	4	0	0	0	29	15	31.18543388	18	94	108.5	78.5	88.5	75	1	5	5	95.13888889	15.9	7.391	4.36	8.186666667	47	0.1	1.19		123	83	1
1	0	21	28	0	2	3	2	1254	378	45	1.139707	14.663262	1.254	2.01	14.663262	7	28.862426	2	1	54.27	7	4	0	0	0	29	15	31.18543388	18	94	108.5	78.5	88.5	75	1	5	5	95.13888889	15.9	7.391	4.36	8.186666667	47	0.1	1.19		116	83	1
1	0	21	30	0	2	3	2	762	210	45	1.737026	0.647615	0.762	2.01	0.647615	8	14.538168	2	1	54.27	7	4	0	0	0	29	15	31.18543388	18	94	108.5	78.5	88.5	75	1	5	5	95.13888889	15.9	7.391	4.36	8.186666667	47	0.1	1.19		118	83	1
1	0	19	37	1	2	3	1	672	276	0	1.278677	21.109748	0.672	1.464	21.109748	10	30.671198	2	1	54.27	7	4	0	0	0	22	22	31.18543388	18	94	108.5	78.5	88.5	75	1	5	5	95.13888889	15.9	7.391	4.36	8.186666667	47	0.1	1.19		37	83	1
1	0	20	33	0	2	3	4	516	588	135	0.780602	14.740788	0.516	2.004	14.740788	9	3.681818	2	1	54.27	7	4	0	0	0	32	12	31.18543388	18	94	108.5	78.5	88.5	75	1	5	5	95.13888889	15.9	7.391	4.36	8.186666667	47	0.1	1.19		77	83	1
1	0	21	38	1	2	3	1	618	276	0	1.02487	8.582581	0.618	1.326	8.582581	10	13.427948	2	1	54.27	7	4	0	0	0	29	15	31.18543388	18	94	108.5	78.5	88.5	75	1	5	5	95.13888889	15.9	7.391	4.36	8.186666667	47	0.1	1.19		126	83	1
1	0	21	27	0	2	3	1	894	222	0	1.861409	9.546578	0.894	2.01	9.546578	7	-3.701434	2	1	54.27	7	4	0	0	0	29	15	31.18543388	18	94	108.5	78.5	88.5	75	1	5	5	95.13888889	15.9	7.391	4.36	8.186666667	47	0.1	1.19		115	83	1
1	0	21	16	1	2	3	2	672	270	45	1.371389	15.680074	0.672	1.35	15.680074	4	20.024034	2	1	54.27	7	4	0	0	0	29	15	31.18543388	18	94	108.5	78.5	88.5	75	1	5	5	95.13888889	15.9	7.391	4.36	8.186666667	47	0.1	1.19		104	83	1
1	0	20	16	1	2	3	3	720	180	90	1.330098	21.126986	0.72	1.458	21.126986	4	23.210037	2	1	54.27	7	4	0	0	0	32	12	31.18543388	18	94	108.5	78.5	88.5	75	1	5	5	95.13888889	15.9	7.391	4.36	8.186666667	47	0.1	1.19		60	83	1
1	0	21	21	0	2	3	1	1002	0	0	4.592944	6.6209	1.002	1.044	6.6209	6	0	2	1	54.27	7	4	0	0	0	29	15	31.18543388	18	94	108.5	78.5	88.5	75	1	5	5	95.13888889	15.9	7.391	4.36	8.186666667	47	0.1	1.19		109	83	1
1	0	21	29	0	2	3	3	942	468	90	0.997665	19.3362	0.942	2.01	19.3362	8	28.016384	2	1	54.27	7	4	0	0	0	29	15	31.18543388	18	94	108.5	78.5	88.5	75	1	5	5	95.13888889	15.9	7.391	4.36	8.186666667	47	0.1	1.19		117	83	1
1	0	19	19	1	2	3	4	282	258	135	4.234757	58.227919	0.282	1.068	58.227919	5	61.123085	2	1	54.27	7	4	0	0	0	22	22	31.18543388	18	94	108.5	78.5	88.5	75	1	5	5	95.13888889	15.9	7.391	4.36	8.186666667	47	0.1	1.19		19	83	1
1	0	21	12	1	2	3	4	690	276	135	2.061154	26.000713	0.69	1.608	26.000713	3	24.716436	2	1	54.27	7	4	0	0	0	29	15	31.18543388	18	94	108.5	78.5	88.5	75	1	5	5	95.13888889	15.9	7.391	4.36	8.186666667	47	0.1	1.19		100	83	1
1	0	20	41	1	2	3	3	486	276	90	0.290943	0.8363	0.486	1.278	0.8363	11	8.77717	2	1	54.27	7	4	0	0	0	32	12	31.18543388	18	94	108.5	78.5	88.5	75	1	5	5	95.13888889	15.9	7.391	4.36	8.186666667	47	0.1	1.19		85	83	1
1	0	20	15	1	2	3	2	450	330	45	1.095803	12.138695	0.45	1.482	12.138695	4	21.118124	2	1	54.27	7	4	0	0	0	32	12	31.18543388	18	94	108.5	78.5	88.5	75	1	5	5	95.13888889	15.9	7.391	4.36	8.186666667	47	0.1	1.19		59	83	1
1	0	21	4	1	2	3	4	762	174	135	2.326851	28.662624	0.762	1.62	28.662624	1	31.815706	2	1	54.27	7	4	0	0	0	29	15	31.18543388	18	94	108.5	78.5	88.5	75	1	5	5	95.13888889	15.9	7.391	4.36	8.186666667	47	0.1	1.19		92	83	1
1	0	19	30	1	2	3	3	378	348	90	1.375433	24.681872	0.378	1.308	24.681872	8	34.476084	2	1	54.27	7	4	0	0	0	22	22	31.18543388	18	94	108.5	78.5	88.5	75	1	5	5	95.13888889	15.9	7.391	4.36	8.186666667	47	0.1	1.19		30	83	1
1	0	19	1	1	2	3	1	282	210	0	4.539275	65.700688	0.282	1.608	65.700688	1	75.051437	2	1	54.27	7	4	0	0	0	22	22	31.18543388	18	94	108.5	78.5	88.5	75	1	5	5	95.13888889	15.9	7.391	4.36	8.186666667	47	0.1	1.19		1	83	1
1	0	20	24	1	2	3	4	594	234	135	0.638426	3.410844	0.594	1.314	3.410844	6	2.898	2	1	54.27	7	4	0	0	0	32	12	31.18543388	18	94	108.5	78.5	88.5	75	1	5	5	95.13888889	15.9	7.391	4.36	8.186666667	47	0.1	1.19		68	83	1
1	0	20	20	1	2	3	2	540	270	45	1.525872	0.877918	0.54	1.218	0.877918	5	6.121248	2	1	54.27	7	4	0	0	0	32	12	31.18543388	18	94	108.5	78.5	88.5	75	1	5	5	95.13888889	15.9	7.391	4.36	8.186666667	47	0.1	1.19		64	83	1
1	0	19	12	0	2	3	4	762	144	135	4.306791	55.700241	0.762	2.01	55.700241	3	57.622759	2	1	54.27	7	4	0	0	0	22	22	31.18543388	18	94	108.5	78.5	88.5	75	1	5	5	95.13888889	15.9	7.391	4.36	8.186666667	47	0.1	1.19		12	83	1
1	0	21	23	0	2	3	2	324	498	45	1.08744	2.186512	0.324	2.004	2.186512	6	4.661773	2	1	54.27	7	4	0	0	0	29	15	31.18543388	18	94	108.5	78.5	88.5	75	1	5	5	95.13888889	15.9	7.391	4.36	8.186666667	47	0.1	1.19		111	83	1
1	0	19	21	0	2	3	2	372	300	45	2.282358	10.107335	0.372	1.074	10.107335	6	24.040003	2	1	54.27	7	4	0	0	0	22	22	31.18543388	18	94	108.5	78.5	88.5	75	1	5	5	95.13888889	15.9	7.391	4.36	8.186666667	47	0.1	1.19		21	83	1
1	0	21	6	1	2	3	2	276	180	45	2.368725	35.917631	0.276	1.062	35.917631	2	35.478677	2	1	54.27	7	4	0	0	0	29	15	31.18543388	18	94	108.5	78.5	88.5	75	1	5	5	95.13888889	15.9	7.391	4.36	8.186666667	47	0.1	1.19		94	83	1
1	0	19	34	1	2	3	2	618	228	45	2.141987	17.901396	0.618	1.23	17.901396	9	29.489664	2	1	54.27	7	4	0	0	0	22	22	31.18543388	18	94	108.5	78.5	88.5	75	1	5	5	95.13888889	15.9	7.391	4.36	8.186666667	47	0.1	1.19		34	83	1
1	0	21	40	1	2	3	2	312	288	45	0.469828	18.240719	0.312	1.122	18.240719	10	22.282915	2	1	54.27	7	4	0	0	0	29	15	31.18543388	18	94	108.5	78.5	88.5	75	1	5	5	95.13888889	15.9	7.391	4.36	8.186666667	47	0.1	1.19		128	83	1
1	0	19	33	0	2	3	1	636	372	0	2.490415	24.811317	0.636	1.908	24.811317	9	26.865596	2	1	54.27	7	4	0	0	0	22	22	31.18543388	18	94	108.5	78.5	88.5	75	1	5	5	95.13888889	15.9	7.391	4.36	8.186666667	47	0.1	1.19		33	83	1
1	0	20	17	1	2	3	1	630	216	0	2.103524	32.412338	0.63	1.47	32.412338	5	33.906443	2	1	54.27	7	4	0	0	0	32	12	31.18543388	18	94	108.5	78.5	88.5	75	1	5	5	95.13888889	15.9	7.391	4.36	8.186666667	47	0.1	1.19		61	83	1
1	0	21	32	1	2	3	1	810	210	0	1.189659	11.399316	0.81	1.464	11.399316	8	24.446555	2	1	54.27	7	4	0	0	0	29	15	31.18543388	18	94	108.5	78.5	88.5	75	1	5	5	95.13888889	15.9	7.391	4.36	8.186666667	47	0.1	1.19		120	83	1
1	0	21	43	1	2	3	2	846	192	45	1.422221	20.719525	0.846	1.56	20.719525	11	22.054179	2	1	54.27	7	4	0	0	0	29	15	31.18543388	18	94	108.5	78.5	88.5	75	1	5	5	95.13888889	15.9	7.391	4.36	8.186666667	47	0.1	1.19		131	83	1
1	0	21	41	1	2	3	4	360	366	135	1.047294	6.879166	0.36	1.512	6.879166	11	3.186768	2	1	54.27	7	4	0	0	0	29	15	31.18543388	18	94	108.5	78.5	88.5	75	1	5	5	95.13888889	15.9	7.391	4.36	8.186666667	47	0.1	1.19		129	83	1
1	0	20	8	1	2	3	3	534	270	90	1.353147	18.906684	0.534	1.296	18.906684	2	27.482041	2	1	54.27	7	4	0	0	0	32	12	31.18543388	18	94	108.5	78.5	88.5	75	1	5	5	95.13888889	15.9	7.391	4.36	8.186666667	47	0.1	1.19		52	83	1
1	0	19	39	1	2	3	2	612	360	45	1.659064	15.990958	0.612	1.416	15.990958	10	24.121644	2	1	54.27	7	4	0	0	0	22	22	31.18543388	18	94	108.5	78.5	88.5	75	1	5	5	95.13888889	15.9	7.391	4.36	8.186666667	47	0.1	1.19		39	83	1
1	0	21	3	0	2	3	3	630	228	90	2.60556	5.496695	0.63	2.01	5.496695	1	11.06833	2	1	54.27	7	4	0	0	0	29	15	31.18543388	18	94	108.5	78.5	88.5	75	1	5	5	95.13888889	15.9	7.391	4.36	8.186666667	47	0.1	1.19		91	83	1
1	0	21	25	0	2	3	3	1008	408	90	0.819421	7.18887	1.008	2.01	7.18887	7	16.917561	2	1	54.27	7	4	0	0	0	29	15	31.18543388	18	94	108.5	78.5	88.5	75	1	5	5	95.13888889	15.9	7.391	4.36	8.186666667	47	0.1	1.19		113	83	1
1	0	20	35	1	2	3	2	516	204	45	0.986378	7.562044	0.516	1.284	7.562044	9	12.148207	2	1	54.27	7	4	0	0	0	32	12	31.18543388	18	94	108.5	78.5	88.5	75	1	5	5	95.13888889	15.9	7.391	4.36	8.186666667	47	0.1	1.19		79	83	1
1	0	20	4	0	2	3	4	762	528	135	1.63711	24.332694	0.762	2.01	24.332694	1	32.608211	2	1	54.27	7	4	0	0	0	32	12	31.18543388	18	94	108.5	78.5	88.5	75	1	5	5	95.13888889	15.9	7.391	4.36	8.186666667	47	0.1	1.19		48	83	1
1	0	19	9	1	2	3	3	270	342	90	2.107854	33.997112	0.27	1.23	33.997112	3	42.921494	2	1	54.27	7	4	0	0	0	22	22	31.18543388	18	94	108.5	78.5	88.5	75	1	5	5	95.13888889	15.9	7.391	4.36	8.186666667	47	0.1	1.19		9	83	1
1	0	20	42	1	2	3	1	522	294	0	1.107262	13.861013	0.522	1.29	13.861013	11	19.291205	2	1	54.27	7	4	0	0	0	32	12	31.18543388	18	94	108.5	78.5	88.5	75	1	5	5	95.13888889	15.9	7.391	4.36	8.186666667	47	0.1	1.19		86	83	1
1	0	20	2	0	2	3	1	828	516	0	2.923502	36.136749	0.828	2.01	36.136749	1	39.750407	2	1	54.27	7	4	0	0	0	32	12	31.18543388	18	94	108.5	78.5	88.5	75	1	5	5	95.13888889	15.9	7.391	4.36	8.186666667	47	0.1	1.19		46	83	1
1	0	20	10	1	2	3	3	474	216	90	1.677356	4.745688	0.474	1.29	4.745688	3	8.592196	2	1	54.27	7	4	0	0	0	32	12	31.18543388	18	94	108.5	78.5	88.5	75	1	5	5	95.13888889	15.9	7.391	4.36	8.186666667	47	0.1	1.19		54	83	1
1	0	21	1	1	2	3	1	252	270	0	2.40323	22.115123	0.252	1.242	22.115123	1	31.169307	2	1	54.27	7	4	0	0	0	29	15	31.18543388	18	94	108.5	78.5	88.5	75	1	5	5	95.13888889	15.9	7.391	4.36	8.186666667	47	0.1	1.19		89	83	1
1	0	19	43	0	2	3	4	1008	0	135	4.682977	-151.300394	1.008	2.01	151.300394	11	-135	2	1	54.27	7	4	0	0	0	22	22	31.18543388	18	94	108.5	78.5	88.5	75	1	5	5	95.13888889	15.9	7.391	4.36	8.186666667	47	0.1	1.19		43	83	1
1	0	21	31	1	2	3	4	678	234	135	1.377298	8.289148	0.678	1.638	8.289148	8	8.802894	2	1	54.27	7	4	0	0	0	29	15	31.18543388	18	94	108.5	78.5	88.5	75	1	5	5	95.13888889	15.9	7.391	4.36	8.186666667	47	0.1	1.19		119	83	1
1	0	20	5	0	2	3	2	762	252	45	0.648445	3.058409	0.762	1.68	3.058409	2	15.249776	2	1	54.27	7	4	0	0	0	32	12	31.18543388	18	94	108.5	78.5	88.5	75	1	5	5	95.13888889	15.9	7.391	4.36	8.186666667	47	0.1	1.19		49	83	1
1	0	19	36	0	2	3	3	414	264	90	1.386035	9.891646	0.414	1.23	9.891646	9	18.451862	2	1	54.27	7	4	0	0	0	22	22	31.18543388	18	94	108.5	78.5	88.5	75	1	5	5	95.13888889	15.9	7.391	4.36	8.186666667	47	0.1	1.19		36	83	1
1	0	20	1	1	2	3	3	402	216	90	2.684442	20.283792	0.402	1.47	20.283792	1	18.155375	2	1	54.27	7	4	0	0	0	32	12	31.18543388	18	94	108.5	78.5	88.5	75	1	5	5	95.13888889	15.9	7.391	4.36	8.186666667	47	0.1	1.19		45	83	1
1	0	20	18	1	2	3	3	630	186	90	1.809473	5.128815	0.63	1.41	5.128815	5	8.30766	2	1	54.27	7	4	0	0	0	32	12	31.18543388	18	94	108.5	78.5	88.5	75	1	5	5	95.13888889	15.9	7.391	4.36	8.186666667	47	0.1	1.19		62	83	1
1	0	21	37	1	2	3	4	366	204	135	2.18804	6.149371	0.366	1.104	6.149371	10	-0.585998	2	1	54.27	7	4	0	0	0	29	15	31.18543388	18	94	108.5	78.5	88.5	75	1	5	5	95.13888889	15.9	7.391	4.36	8.186666667	47	0.1	1.19		125	83	1
1	0	19	42	0	2	3	3	1116	330	90	2.098581	24.277807	1.116	2.004	24.277807	11	28.893173	2	1	54.27	7	4	0	0	0	22	22	31.18543388	18	94	108.5	78.5	88.5	75	1	5	5	95.13888889	15.9	7.391	4.36	8.186666667	47	0.1	1.19		42	83	1
1	0	19	27	0	2	3	1	390	618	0	1.4472	28.098423	0.39	2.01	28.098423	7	22.676482	2	1	54.27	7	4	0	0	0	22	22	31.18543388	18	94	108.5	78.5	88.5	75	1	5	5	95.13888889	15.9	7.391	4.36	8.186666667	47	0.1	1.19		27	83	1
1	0	21	10	0	2	3	1	678	198	0	0.437001	6.635084	0.678	1.356	6.635084	3	3.326811	2	1	54.27	7	4	0	0	0	29	15	31.18543388	18	94	108.5	78.5	88.5	75	1	5	5	95.13888889	15.9	7.391	4.36	8.186666667	47	0.1	1.19		98	83	1
1	0	21	19	1	2	3	2	630	276	45	0.677875	9.655108	0.63	1.482	9.655108	5	15.340382	2	1	54.27	7	4	0	0	0	29	15	31.18543388	18	94	108.5	78.5	88.5	75	1	5	5	95.13888889	15.9	7.391	4.36	8.186666667	47	0.1	1.19		107	83	1
1	0	20	32	1	2	3	3	468	186	90	1.686001	-6.439526	0.468	1.242	6.439526	8	-7.608265	2	1	54.27	7	4	0	0	0	32	12	31.18543388	18	94	108.5	78.5	88.5	75	1	5	5	95.13888889	15.9	7.391	4.36	8.186666667	47	0.1	1.19		76	83	1
1	0	20	12	1	2	3	4	462	366	135	1.120051	3.061149	0.462	1.338	3.061149	3	2.91758	2	1	54.27	7	4	0	0	0	32	12	31.18543388	18	94	108.5	78.5	88.5	75	1	5	5	95.13888889	15.9	7.391	4.36	8.186666667	47	0.1	1.19		56	83	1
1	0	19	24	0	2	3	4	486	210	135	1.355781	17.123272	0.486	1.086	17.123272	6	27.997971	2	1	54.27	7	4	0	0	0	22	22	31.18543388	18	94	108.5	78.5	88.5	75	1	5	5	95.13888889	15.9	7.391	4.36	8.186666667	47	0.1	1.19		24	83	1
1	0	20	9	0	2	3	1	534	258	0	1.420955	19.03638	0.534	1.35	19.03638	3	19.03638	2	1	54.27	7	4	0	0	0	32	12	31.18543388	18	94	108.5	78.5	88.5	75	1	5	5	95.13888889	15.9	7.391	4.36	8.186666667	47	0.1	1.19		53	83	1
1	0	20	23	1	2	3	1	588	222	0	1.435181	18.753665	0.588	1.416	18.753665	6	25.525614	2	1	54.27	7	4	0	0	0	32	12	31.18543388	18	94	108.5	78.5	88.5	75	1	5	5	95.13888889	15.9	7.391	4.36	8.186666667	47	0.1	1.19		67	83	1
1	0	19	16	1	2	3	3	726	216	90	2.912192	35.08362	0.726	1.398	35.08362	4	47.225909	2	1	54.27	7	4	0	0	0	22	22	31.18543388	18	94	108.5	78.5	88.5	75	1	5	5	95.13888889	15.9	7.391	4.36	8.186666667	47	0.1	1.19		16	83	1
1	0	21	34	1	2	3	2	678	264	45	0.722959	9.559372	0.678	1.374	9.559372	9	18.517911	2	1	54.27	7	4	0	0	0	29	15	31.18543388	18	94	108.5	78.5	88.5	75	1	5	5	95.13888889	15.9	7.391	4.36	8.186666667	47	0.1	1.19		122	83	1
1	0	19	22	0	2	3	1	246	480	0	2.272263	12.484278	0.246	1.242	12.484278	6	32.244829	2	1	54.27	7	4	0	0	0	22	22	31.18543388	18	94	108.5	78.5	88.5	75	1	5	5	95.13888889	15.9	7.391	4.36	8.186666667	47	0.1	1.19		22	83	1
1	0	19	38	1	2	3	4	714	180	135	1.264527	15.339055	0.714	1.434	15.339055	10	17.266278	2	1	54.27	7	4	0	0	0	22	22	31.18543388	18	94	108.5	78.5	88.5	75	1	5	5	95.13888889	15.9	7.391	4.36	8.186666667	47	0.1	1.19		38	83	1
1	0	19	18	1	2	3	2	348	204	45	1.890565	24.051759	0.348	1.044	24.051759	5	28.715835	2	1	54.27	7	4	0	0	0	22	22	31.18543388	18	94	108.5	78.5	88.5	75	1	5	5	95.13888889	15.9	7.391	4.36	8.186666667	47	0.1	1.19		18	83	1
1	0	21	5	0	2	3	4	1002	0	135	4.756098	-128.289121	1.002	1.146	128.289121	2	-135	2	1	54.27	7	4	0	0	0	29	15	31.18543388	18	94	108.5	78.5	88.5	75	1	5	5	95.13888889	15.9	7.391	4.36	8.186666667	47	0.1	1.19		93	83	1
1	0	19	10	0	2	3	1	486	306	0	2.735539	56.092947	0.486	1.248	56.092947	3	20.034084	2	1	54.27	7	4	0	0	0	22	22	31.18543388	18	94	108.5	78.5	88.5	75	1	5	5	95.13888889	15.9	7.391	4.36	8.186666667	47	0.1	1.19		10	83	1
1	0	19	17	0	2	3	1	468	540	0	1.41854	24.63885	0.468	2.01	24.63885	5	22.409264	2	1	54.27	7	4	0	0	0	22	22	31.18543388	18	94	108.5	78.5	88.5	75	1	5	5	95.13888889	15.9	7.391	4.36	8.186666667	47	0.1	1.19		17	83	1
1	0	21	22	1	2	3	3	336	276	90	1.55059	29.902486	0.336	1.104	29.902486	6	31.059551	2	1	54.27	7	4	0	0	0	29	15	31.18543388	18	94	108.5	78.5	88.5	75	1	5	5	95.13888889	15.9	7.391	4.36	8.186666667	47	0.1	1.19		110	83	1
1	0	20	40	0	2	3	4	318	270	135	1.947734	26.897194	0.318	1.23	26.897194	10	45.091296	2	1	54.27	7	4	0	0	0	32	12	31.18543388	18	94	108.5	78.5	88.5	75	1	5	5	95.13888889	15.9	7.391	4.36	8.186666667	47	0.1	1.19		84	83	1
1	0	19	5	0	2	3	2	282	732	45	1.023642	55.607339	0.282	2.01	55.607339	2	45.953474	2	1	54.27	7	4	0	0	0	22	22	31.18543388	18	94	108.5	78.5	88.5	75	1	5	5	95.13888889	15.9	7.391	4.36	8.186666667	47	0.1	1.19		5	83	1
1	0	20	26	1	2	3	2	516	204	45	0.86333	11.886292	0.516	1.302	11.886292	7	18.143743	2	1	54.27	7	4	0	0	0	32	12	31.18543388	18	94	108.5	78.5	88.5	75	1	5	5	95.13888889	15.9	7.391	4.36	8.186666667	47	0.1	1.19		70	83	1
1	0	20	14	1	2	3	4	570	264	135	0.802923	14.108048	0.57	1.146	14.108048	4	13.514415	2	1	54.27	7	4	0	0	0	32	12	31.18543388	18	94	108.5	78.5	88.5	75	1	5	5	95.13888889	15.9	7.391	4.36	8.186666667	47	0.1	1.19		58	83	1
1	0	20	34	1	2	3	1	504	210	0	0.636675	6.249415	0.504	1.236	6.249415	9	15.057809	2	1	54.27	7	4	0	0	0	32	12	31.18543388	18	94	108.5	78.5	88.5	75	1	5	5	95.13888889	15.9	7.391	4.36	8.186666667	47	0.1	1.19		78	83	1
1	0	20	30	1	2	3	4	564	396	135	0.320317	1.967305	0.564	1.368	1.967305	8	3.317981	2	1	54.27	7	4	0	0	0	32	12	31.18543388	18	94	108.5	78.5	88.5	75	1	5	5	95.13888889	15.9	7.391	4.36	8.186666667	47	0.1	1.19		74	83	1
1	0	21	24	1	2	3	4	618	252	135	1.446907	-8.076711	0.618	1.62	8.076711	6	-5.707275	2	1	54.27	7	4	0	0	0	29	15	31.18543388	18	94	108.5	78.5	88.5	75	1	5	5	95.13888889	15.9	7.391	4.36	8.186666667	47	0.1	1.19		112	83	1
1	0	19	20	1	2	3	3	498	228	90	2.639245	38.002085	0.498	1.26	38.002085	5	46.190858	2	1	54.27	7	4	0	0	0	22	22	31.18543388	18	94	108.5	78.5	88.5	75	1	5	5	95.13888889	15.9	7.391	4.36	8.186666667	47	0.1	1.19		20	83	1
1	0	19	31	0	2	3	2	738	366	45	1.071932	4.258971	0.738	1.788	4.258971	8	27.001595	2	1	54.27	7	4	0	0	0	22	22	31.18543388	18	94	108.5	78.5	88.5	75	1	5	5	95.13888889	15.9	7.391	4.36	8.186666667	47	0.1	1.19		31	83	1
1	0	20	27	0	2	3	4	408	606	135	0.746897	0.120011	0.408	1.53	0.120011	7	-1.503165	2	1	54.27	7	4	0	0	0	32	12	31.18543388	18	94	108.5	78.5	88.5	75	1	5	5	95.13888889	15.9	7.391	4.36	8.186666667	47	0.1	1.19		71	83	1
1	0	19	44	0	2	3	1	78	684	0	2.089278	27.41174	0.078	1.002	27.41174	11	14.914786	2	1	54.27	7	4	0	0	0	22	22	31.18543388	18	94	108.5	78.5	88.5	75	1	5	5	95.13888889	15.9	7.391	4.36	8.186666667	47	0.1	1.19		44	83	1
1	0	19	4	1	2	3	3	480	360	90	3.44429	51.092681	0.48	1.182	51.092681	1	39.990271	2	1	54.27	7	4	0	0	0	22	22	31.18543388	18	94	108.5	78.5	88.5	75	1	5	5	95.13888889	15.9	7.391	4.36	8.186666667	47	0.1	1.19		4	83	1
1	0	21	11	1	2	3	2	828	210	45	1.617122	16.196246	0.828	1.596	16.196246	3	24.723491	2	1	54.27	7	4	0	0	0	29	15	31.18543388	18	94	108.5	78.5	88.5	75	1	5	5	95.13888889	15.9	7.391	4.36	8.186666667	47	0.1	1.19		99	83	1
1	0	21	2	0	2	3	2	468	546	45	0.362716	3.441243	0.468	2.01	3.441243	1	10.838325	2	1	54.27	7	4	0	0	0	29	15	31.18543388	18	94	108.5	78.5	88.5	75	1	5	5	95.13888889	15.9	7.391	4.36	8.186666667	47	0.1	1.19		90	83	1
1	0	21	39	1	2	3	3	474	204	90	0.910051	-9.639527	0.474	1.14	9.639527	10	-12.927748	2	1	54.27	7	4	0	0	0	29	15	31.18543388	18	94	108.5	78.5	88.5	75	1	5	5	95.13888889	15.9	7.391	4.36	8.186666667	47	0.1	1.19		127	83	1
1	0	21	18	1	2	3	3	624	246	90	1.181715	2.359612	0.624	1.404	2.359612	5	6.926447	2	1	54.27	7	4	0	0	0	29	15	31.18543388	18	94	108.5	78.5	88.5	75	1	5	5	95.13888889	15.9	7.391	4.36	8.186666667	47	0.1	1.19		106	83	1
1	0	21	36	1	2	3	3	312	192	90	2.274754	-0.259252	0.312	1.044	0.259252	9	-2.211	2	1	54.27	7	4	0	0	0	29	15	31.18543388	18	94	108.5	78.5	88.5	75	1	5	5	95.13888889	15.9	7.391	4.36	8.186666667	47	0.1	1.19		124	83	1
1	0	20	31	1	2	3	1	486	258	0	0.942389	6.674604	0.486	1.32	6.674604	8	11.993907	2	1	54.27	7	4	0	0	0	32	12	31.18543388	18	94	108.5	78.5	88.5	75	1	5	5	95.13888889	15.9	7.391	4.36	8.186666667	47	0.1	1.19		75	83	1
1	0	21	17	0	2	3	4	534	192	135	1.77395	8.442339	0.534	1.386	8.442339	5	2.237436	2	1	54.27	7	4	0	0	0	29	15	31.18543388	18	94	108.5	78.5	88.5	75	1	5	5	95.13888889	15.9	7.391	4.36	8.186666667	47	0.1	1.19		105	83	1
1	0	21	33	1	2	3	4	720	222	135	1.540442	20.438959	0.72	1.53	20.438959	9	21.145604	2	1	54.27	7	4	0	0	0	29	15	31.18543388	18	94	108.5	78.5	88.5	75	1	5	5	95.13888889	15.9	7.391	4.36	8.186666667	47	0.1	1.19		121	83	1
1	0	19	26	1	2	3	4	582	294	135	1.379863	24.763417	0.582	1.2	24.763417	7	19.207356	2	1	54.27	7	4	0	0	0	22	22	31.18543388	18	94	108.5	78.5	88.5	75	1	5	5	95.13888889	15.9	7.391	4.36	8.186666667	47	0.1	1.19		26	83	1
1	0	20	7	1	2	3	4	714	240	135	1.281241	13.180589	0.714	1.44	13.180589	2	13.514412	2	1	54.27	7	4	0	0	0	32	12	31.18543388	18	94	108.5	78.5	88.5	75	1	5	5	95.13888889	15.9	7.391	4.36	8.186666667	47	0.1	1.19		51	83	1
1	0	19	29	0	2	3	1	306	696	0	0.860432	10.999318	0.306	1.266	10.999318	8	8.925676	2	1	54.27	7	4	0	0	0	22	22	31.18543388	18	94	108.5	78.5	88.5	75	1	5	5	95.13888889	15.9	7.391	4.36	8.186666667	47	0.1	1.19		29	83	1
1	0	19	3	1	2	3	4	468	342	135	4.527464	74.203716	0.468	1.362	74.203716	1	73.099557	2	1	54.27	7	4	0	0	0	22	22	31.18543388	18	94	108.5	78.5	88.5	75	1	5	5	95.13888889	15.9	7.391	4.36	8.186666667	47	0.1	1.19		3	83	1
1	0	20	29	1	2	3	2	672	402	45	1.170428	2.86521	0.672	1.44	2.86521	8	15.394502	2	1	54.27	7	4	0	0	0	32	12	31.18543388	18	94	108.5	78.5	88.5	75	1	5	5	95.13888889	15.9	7.391	4.36	8.186666667	47	0.1	1.19		73	83	1
1	0	19	14	0	2	3	2	582	234	45	2.145575	15.0534	0.582	1.158	15.0534	4	30.922759	2	1	54.27	7	4	0	0	0	22	22	31.18543388	18	94	108.5	78.5	88.5	75	1	5	5	95.13888889	15.9	7.391	4.36	8.186666667	47	0.1	1.19		14	83	1
1	0	21	8	1	2	3	3	426	204	90	1.350982	-5.724465	0.426	1.188	5.724465	2	-9.771546	2	1	54.27	7	4	0	0	0	29	15	31.18543388	18	94	108.5	78.5	88.5	75	1	5	5	95.13888889	15.9	7.391	4.36	8.186666667	47	0.1	1.19		96	83	1
1	0	21	26	0	2	3	4	1008	468	135	0.471679	-7.786227	1.008	2.01	7.786227	7	-10.48762	2	1	54.27	7	4	0	0	0	29	15	31.18543388	18	94	108.5	78.5	88.5	75	1	5	5	95.13888889	15.9	7.391	4.36	8.186666667	47	0.1	1.19		114	83	1
1	0	20	43	1	2	3	2	564	234	45	0.423545	13.692051	0.564	1.302	13.692051	11	21.25622	2	1	54.27	7	4	0	0	0	32	12	31.18543388	18	94	108.5	78.5	88.5	75	1	5	5	95.13888889	15.9	7.391	4.36	8.186666667	47	0.1	1.19		87	83	1
1	0	21	20	1	2	3	1	612	312	0	0.423479	11.693835	0.612	1.482	11.693835	5	19.489806	2	1	54.27	7	4	0	0	0	29	15	31.18543388	18	94	108.5	78.5	88.5	75	1	5	5	95.13888889	15.9	7.391	4.36	8.186666667	47	0.1	1.19		108	83	1
1	0	19	41	1	2	3	2	570	228	45	1.366983	17.115224	0.57	1.656	17.115224	11	19.175902	2	1	54.27	7	4	0	0	0	22	22	31.18543388	18	94	108.5	78.5	88.5	75	1	5	5	95.13888889	15.9	7.391	4.36	8.186666667	47	0.1	1.19		41	83	1
1	0	19	40	0	2	3	3	648	216	90	2.16848	46.079025	0.648	2.004	46.079025	10	39.91126	2	1	54.27	7	4	0	0	0	22	22	31.18543388	18	94	108.5	78.5	88.5	75	1	5	5	95.13888889	15.9	7.391	4.36	8.186666667	47	0.1	1.19		40	83	1
1	0	19	35	1	2	3	4	406	294	135	1.753121	27.164119	0.406	1.204	27.164119	9	23.331157	2	1	54.27	7	4	0	0	0	22	22	31.18543388	18	94	108.5	78.5	88.5	75	1	5	5	95.13888889	15.9	7.391	4.36	8.186666667	47	0.1	1.19		35	83	1
1	0	19	32	1	2	3	4	858	276	135	2.50624	55.396087	0.858	1.53	55.396087	8	52.625538	2	1	54.27	7	4	0	0	0	22	22	31.18543388	18	94	108.5	78.5	88.5	75	1	5	5	95.13888889	15.9	7.391	4.36	8.186666667	47	0.1	1.19		32	83	1
1	0	21	44	0	2	3	3	1002	0	90	0.349083	40.868886	1.002	1.002	40.868886	11	-90	2	1	54.27	7	4	0	0	0	29	15	31.18543388	18	94	108.5	78.5	88.5	75	1	5	5	95.13888889	15.9	7.391	4.36	8.186666667	47	0.1	1.19		132	83	1
1	0	20	25	1	2	3	1	486	300	0	1.222693	15.999088	0.486	1.29	15.999088	7	13.758564	2	1	54.27	7	4	0	0	0	32	12	31.18543388	18	94	108.5	78.5	88.5	75	1	5	5	95.13888889	15.9	7.391	4.36	8.186666667	47	0.1	1.19		69	83	1
1	0	20	36	1	2	3	3	354	228	90	1.960111	18.711176	0.354	1.08	18.711176	9	18.225687	2	1	54.27	7	4	0	0	0	32	12	31.18543388	18	94	108.5	78.5	88.5	75	1	5	5	95.13888889	15.9	7.391	4.36	8.186666667	47	0.1	1.19		80	83	1
1	0	21	42	0	2	3	1	600	270	0	1.897044	18.940063	0.6	1.662	18.940063	11	13.877256	2	1	54.27	7	4	0	0	0	29	15	31.18543388	18	94	108.5	78.5	88.5	75	1	5	5	95.13888889	15.9	7.391	4.36	8.186666667	47	0.1	1.19		130	83	1
1	0	19	8	1	2	3	3	342	228	90	3.230127	37.686157	0.342	1.116	37.686157	2	45.004943	2	1	54.27	7	4	0	0	0	22	22	31.18543388	18	94	108.5	78.5	88.5	75	1	5	5	95.13888889	15.9	7.391	4.36	8.186666667	47	0.1	1.19		8	83	1
1	0	21	9	1	2	3	3	624	204	90	2.084851	6.472501	0.624	1.506	6.472501	3	11.030988	2	1	54.27	7	4	0	0	0	29	15	31.18543388	18	94	108.5	78.5	88.5	75	1	5	5	95.13888889	15.9	7.391	4.36	8.186666667	47	0.1	1.19		97	83	1
1	0	19	11	0	2	3	2	588	852	45	2.241905	28.617377	0.588	2.01	28.617377	3	38.011757	2	1	54.27	7	4	0	0	0	22	22	31.18543388	18	94	108.5	78.5	88.5	75	1	5	5	95.13888889	15.9	7.391	4.36	8.186666667	47	0.1	1.19		11	83	1
1	0	19	25	0	2	3	2	282	354	45	2.353369	0.261763	0.282	1.176	0.261763	7	14.868275	2	1	54.27	7	4	0	0	0	22	22	31.18543388	18	94	108.5	78.5	88.5	75	1	5	5	95.13888889	15.9	7.391	4.36	8.186666667	47	0.1	1.19		25	83	1
19	1	5	26	1	1	3	2	240	312	45	0.767117	-7.856439	0.24	0.942	7.856439	7	-7.103529	2	1	55.55	2	0	0	0.16	0	40	4	26.1627907	17	96	108	77	87.33333333	67												108.51	70	116	0
19	1	3	29	1	1	3	4	300	282	135	0.137951	9.233004	0.3	1.146	9.233004	8	5.946714	2	1	55.55	1	0	0	0.16	0	33	11	26.1627907	17	96	108	77	87.33333333	67												108.51	117	104	0
19	1	8	3	0	1	3	4	372	180	135	1.190547	9.664002	0.372	1.068	9.664002	1	6.49291	2	1	55.55	3	0	0	0.16	0	40	4	26.1627907	17	96	108	77	87.33333333	67												108.51	47	121	0
19	1	11	35	1	1	3	1	222	258	0	0.678029	-9.228322	0.222	1.026	9.228322	9	-5.901948	2	1	55.55	4	0	0	0.16	0	38	6	26.1627907	17	96	108	77	87.33333333	67												108.51	79	122	0
19	1	13	1	1	1	3	4	432	192	135	1.695021	-36.3328	0.432	0.996	36.3328	1	-16.775589	2	1	55.55	5	0	0	0.16	0	36	8	26.1627907	17	96	108	77	87.33333333	67												108.51	1	111	0
19	1	14	29	1	1	3	2	390	258	45	0.838078	-8.684958	0.39	1.14	8.684958	8	-6.388343	2	1	55.55	5	0	0	0.16	0	34	10	26.1627907	17	96	108	77	87.33333333	67												108.51	73	111	0
19	1	17	21	1	1	3	3	414	234	90	1.209707	1.774176	0.414	1.08	1.774176	6	2.903177	2	1	55.55	6	0	0	0.16	0	40	4	26.1627907	17	96	108	77	87.33333333	67												108.51	65	88	0
19	1	13	43	0	1	3	1	486	162	0	1.163806	-22.048376	0.486	1.038	22.048376	11	-3.911102	2	1	55.55	5	0	0	0.16	0	36	8	26.1627907	17	96	108	77	87.33333333	67												108.51	43	111	0
19	1	10	36	1	1	3	1	258	276	0	0.231245	0.192048	0.258	0.978	0.192048	9	4.632477	2	1	55.55	4	0	0	0.16	0	41	3	26.1627907	17	96	108	77	87.33333333	67												108.51	36	122	0
19	1	7	29	1	1	3	1	336	228	0	0.683511	-11.583874	0.336	1.026	11.583874	8	-9.487747	2	1	55.55	3	0	0	0.16	0	40	4	26.1627907	17	96	108	77	87.33333333	67												108.51	29	121	0
19	1	7	24	1	1	3	2	318	198	45	0.836328	-20.668533	0.318	1.14	20.668533	6	-13.55458	2	1	55.55	3	0	0	0.16	0	40	4	26.1627907	17	96	108	77	87.33333333	67												108.51	24	121	0
19	1	18	25	1	1	3	2	366	198	45	1.113925	-20.05086	0.366	1.074	20.05086	7	-16.192027	2	1	55.55	6	0	0	0.16	0	37	7	26.1627907	17	96	108	77	87.33333333	67												108.51	113	88	0
19	1	8	29	1	1	3	1	306	264	0	0.47012	0.302734	0.306	0.978	0.302734	8	0	2	1	55.55	3	0	0	0.16	0	40	4	26.1627907	17	96	108	77	87.33333333	67												108.51	73	121	0
19	1	1	5	1	1	3	4	372	324	135	0.441017	3.587465	0.372	1.116	3.587465	2	-4.654824	2	1	55.55	1	0	0	0.16	0	37	7	26.1627907	17	96	108	77	87.33333333	67												108.51	5	104	0
19	1	12	21	1	1	3	2	240	240	45	0.902675	-20.36163	0.24	1.074	20.36163	6	-17.526567	2	1	55.55	4	0	0	0.16	0	43	1	26.1627907	17	96	108	77	87.33333333	67												108.51	109	122	0
19	1	11	32	1	1	3	3	258	288	90	0.37006	-2.369971	0.258	1.05	2.369971	8	-7.921062	2	1	55.55	4	0	0	0.16	0	38	6	26.1627907	17	96	108	77	87.33333333	67												108.51	76	122	0
19	1	7	23	1	1	3	3	324	276	90	0.431825	-9.095982	0.324	1.092	9.095982	6	-11.124665	2	1	55.55	3	0	0	0.16	0	40	4	26.1627907	17	96	108	77	87.33333333	67												108.51	23	121	0
19	1	17	8	1	1	3	2	666	270	45	1.407409	-24.666172	0.666	1.506	24.666172	2	-25.925552	2	1	55.55	6	0	0	0.16	0	40	4	26.1627907	17	96	108	77	87.33333333	67												108.51	52	88	0
19	1	11	1	0	1	3	4	402	108	135	1.291849	-27.950561	0.402	0.936	27.950561	1	-12.989813	2	1	55.55	4	0	0	0.16	0	38	6	26.1627907	17	96	108	77	87.33333333	67												108.51	45	122	0
19	1	15	2	1	1	3	2	324	252	45	1.605177	-16.171525	0.324	1.152	16.171525	1	-18.038829	2	1	55.55	5	0	0	0.16	0	41	3	26.1627907	17	96	108	77	87.33333333	67												108.51	90	111	0
19	1	10	3	1	1	3	2	294	198	45	1.265195	-26.887217	0.294	1.11	26.887217	1	-31.102361	2	1	55.55	4	0	0	0.16	0	41	3	26.1627907	17	96	108	77	87.33333333	67												108.51	3	122	0
19	1	15	3	1	1	3	1	252	360	0	1.632048	-12.876155	0.252	0.894	12.876155	1	-11.151174	2	1	55.55	5	0	0	0.16	0	41	3	26.1627907	17	96	108	77	87.33333333	67												108.51	91	111	0
19	1	9	44	1	1	3	3	258	264	90	0.635849	-3.337248	0.258	0.996	3.337248	11	-3.615899	2	1	55.55	3	0	0	0.16	0	41	3	26.1627907	17	96	108	77	87.33333333	67												108.51	132	121	0
19	1	18	19	1	1	3	2	354	150	45	1.034797	-16.494427	0.354	0.948	16.494427	5	-17.556491	2	1	55.55	6	0	0	0.16	0	37	7	26.1627907	17	96	108	77	87.33333333	67												108.51	107	88	0
19	1	11	41	1	1	3	3	288	258	90	0.906224	-22.001679	0.288	1.074	22.001679	11	-26.856261	2	1	55.55	4	0	0	0.16	0	38	6	26.1627907	17	96	108	77	87.33333333	67												108.51	85	122	0
19	1	6	14	1	1	3	3	324	222	90	0.700215	-11.567622	0.324	0.978	11.567622	4	-13.133915	2	1	55.55	2	0	0	0.16	0	39	5	26.1627907	17	96	108	77	87.33333333	67												108.51	102	116	0
19	1	16	10	1	1	3	4	732	186	135	1.889419	-21.240395	0.732	1.524	21.240395	3	-19.563816	2	1	55.55	6	0	0	0.16	0	11	33	26.1627907	17	96	108	77	87.33333333	67												108.51	10	88	0
19	1	15	37	1	1	3	2	288	276	45	0.772085	-8.880184	0.288	0.96	8.880184	10	-2.928304	2	1	55.55	5	0	0	0.16	0	41	3	26.1627907	17	96	108	77	87.33333333	67												108.51	125	111	0
19	1	17	43	1	1	3	2	306	240	45	1.184403	-23.048728	0.306	0.96	23.048728	11	-19.423763	2	1	55.55	6	0	0	0.16	0	40	4	26.1627907	17	96	108	77	87.33333333	67												108.51	87	88	0
19	1	15	35	1	1	3	3	270	402	90	0.798443	-9.503117	0.27	1.176	9.503117	9	-14.892435	2	1	55.55	5	0	0	0.16	0	41	3	26.1627907	17	96	108	77	87.33333333	67												108.51	123	111	0
19	1	13	37	1	1	3	3	390	258	90	0.898845	-21.071437	0.39	1.08	21.071437	10	-17.227613	2	1	55.55	5	0	0	0.16	0	36	8	26.1627907	17	96	108	77	87.33333333	67												108.51	37	111	0
19	1	12	43	1	1	3	2	264	342	45	0.613325	-5.565169	0.264	1.02	5.565169	11	-10.763921	2	1	55.55	4	0	0	0.16	0	43	1	26.1627907	17	96	108	77	87.33333333	67												108.51	131	122	0
19	1	16	37	0	1	3	2	1002	0	45	4.682201	-40.214976	1.002	1.068	40.214976	10	-45	2	1	55.55	6	0	0	0.16	0	11	33	26.1627907	17	96	108	77	87.33333333	67												108.51	37	88	0
19	1	15	33	1	1	3	2	240	306	45	0.726527	-15.572646	0.24	1.068	15.572646	9	-9.573925	2	1	55.55	5	0	0	0.16	0	41	3	26.1627907	17	96	108	77	87.33333333	67												108.51	121	111	0
19	1	13	26	1	1	3	4	390	240	135	0.89225	-17.461373	0.39	1.122	17.461373	7	-28.77113	2	1	55.55	5	0	0	0.16	0	36	8	26.1627907	17	96	108	77	87.33333333	67												108.51	26	111	0
19	1	2	9	0	1	3	4	486	150	135	1.489528	14.550582	0.486	1.146	14.550582	3	27.453314	2	1	55.55	1	0	0	0.16	0	34	10	26.1627907	17	96	108	77	87.33333333	67												108.51	53	104	0
19	1	9	10	1	1	3	4	240	216	135	0.582672	5.419523	0.24	0.894	5.419523	3	4.261626	2	1	55.55	3	0	0	0.16	0	41	3	26.1627907	17	96	108	77	87.33333333	67												108.51	98	121	0
19	1	14	41	1	1	3	2	258	408	45	1.205019	-8.338773	0.258	1.128	8.338773	11	-10.857557	2	1	55.55	5	0	0	0.16	0	34	10	26.1627907	17	96	108	77	87.33333333	67												108.51	85	111	0
19	1	16	35	0	1	3	1	990	306	0	3.261644	-32.280509	0.99	1.644	32.280509	9	-29.946056	2	1	55.55	6	0	0	0.16	0	11	33	26.1627907	17	96	108	77	87.33333333	67												108.51	35	88	0
19	1	13	27	1	1	3	3	462	234	90	1.643962	-10.663242	0.462	1.32	10.663242	7	-10.03507	2	1	55.55	5	0	0	0.16	0	36	8	26.1627907	17	96	108	77	87.33333333	67												108.51	27	111	0
19	1	7	27	1	1	3	1	240	216	0	0.899313	-6.859968	0.24	1.38	6.859968	7	-5.346632	2	1	55.55	3	0	0	0.16	0	40	4	26.1627907	17	96	108	77	87.33333333	67												108.51	27	121	0
19	1	7	15	1	1	3	3	240	330	90	0.693212	-4.913252	0.24	0.978	4.913252	4	-7.569673	2	1	55.55	3	0	0	0.16	0	40	4	26.1627907	17	96	108	77	87.33333333	67												108.51	15	121	0
19	1	7	4	1	1	3	2	258	258	45	1.252113	-21.809615	0.258	0.72	21.809615	1	-19.880894	2	1	55.55	3	0	0	0.16	0	40	4	26.1627907	17	96	108	77	87.33333333	67												108.51	4	121	0
19	1	16	17	0	1	3	4	312	240	135	1.799378	-26.756422	0.312	1.056	26.756422	5	-41.670711	2	1	55.55	6	0	0	0.16	0	11	33	26.1627907	17	96	108	77	87.33333333	67												108.51	17	88	0
19	1	14	25	1	1	3	3	258	372	90	0.686633	-9.512948	0.258	1.11	9.512948	7	-8.884776	2	1	55.55	5	0	0	0.16	0	34	10	26.1627907	17	96	108	77	87.33333333	67												108.51	69	111	0
19	1	4	39	1	1	3	1	438	192	0	0.539095	-1.789839	0.438	1.518	1.789839	10	1.531687	2	1	55.55	2	0	0	0.16	0	37	7	26.1627907	17	96	108	77	87.33333333	67												108.51	39	116	0
19	1	4	5	1	1	3	1	258	204	0	1.570201	8.056592	0.258	1.002	8.056592	2	12.203845	2	1	55.55	2	0	0	0.16	0	37	7	26.1627907	17	96	108	77	87.33333333	67												108.51	5	116	0
19	1	16	33	0	1	3	4	348	204	135	1.605928	-18.133384	0.348	1.098	18.133384	9	33.400917	2	1	55.55	6	0	0	0.16	0	11	33	26.1627907	17	96	108	77	87.33333333	67												108.51	33	88	0
19	1	11	33	1	1	3	4	258	222	135	0.467209	6.519115	0.258	0.912	6.519115	9	-1.000614	2	1	55.55	4	0	0	0.16	0	38	6	26.1627907	17	96	108	77	87.33333333	67												108.51	77	122	0
19	1	13	9	1	1	3	1	306	156	0	0.625336	-2.687128	0.306	0.924	2.687128	3	-4.857163	2	1	55.55	5	0	0	0.16	0	36	8	26.1627907	17	96	108	77	87.33333333	67												108.51	9	111	0
19	1	1	29	1	1	3	4	246	384	135	0.56671	-0.741543	0.246	1.032	0.741543	8	-0.432632	2	1	55.55	1	0	0	0.16	0	37	7	26.1627907	17	96	108	77	87.33333333	67												108.51	29	104	0
19	1	13	31	1	1	3	1	522	252	0	1.056262	-16.782811	0.522	1.044	16.782811	8	-13.311558	2	1	55.55	5	0	0	0.16	0	36	8	26.1627907	17	96	108	77	87.33333333	67												108.51	31	111	0
19	1	8	23	1	1	3	4	318	294	135	0.436977	2.703873	0.318	0.978	2.703873	6	-6.629226	2	1	55.55	3	0	0	0.16	0	40	4	26.1627907	17	96	108	77	87.33333333	67												108.51	67	121	0
19	1	15	22	1	1	3	1	216	414	0	0.921988	-7.662917	0.216	1.14	7.662917	6	-1.930431	2	1	55.55	5	0	0	0.16	0	41	3	26.1627907	17	96	108	77	87.33333333	67												108.51	110	111	0
19	1	18	35	1	1	3	4	336	240	135	1.0465	-20.526861	0.336	0.96	20.526861	9	-12.334574	2	1	55.55	6	0	0	0.16	0	37	7	26.1627907	17	96	108	77	87.33333333	67												108.51	123	88	0
19	1	5	37	1	1	3	2	270	228	45	1.256733	-8.428742	0.27	1.044	8.428742	10	-1.811262	2	1	55.55	2	0	0	0.16	0	40	4	26.1627907	17	96	108	77	87.33333333	67												108.51	81	116	0
19	1	4	9	1	1	3	3	252	300	90	0.732645	-14.558383	0.252	1.032	14.558383	3	-15.780966	2	1	55.55	2	0	0	0.16	0	37	7	26.1627907	17	96	108	77	87.33333333	67												108.51	9	116	0
19	1	15	18	1	1	3	2	324	330	45	0.833326	-12.416918	0.324	1.092	12.416918	5	-11.508036	2	1	55.55	5	0	0	0.16	0	41	3	26.1627907	17	96	108	77	87.33333333	67												108.51	106	111	0
19	1	5	7	1	1	3	4	222	282	135	1.031424	-4.74214	0.222	0.96	4.74214	2	-4.917222	2	1	55.55	2	0	0	0.16	0	40	4	26.1627907	17	96	108	77	87.33333333	67												108.51	51	116	0
19	1	10	11	1	1	3	1	306	210	0	1.643458	-6.917235	0.306	0.912	6.917235	3	0	2	1	55.55	4	0	0	0.16	0	41	3	26.1627907	17	96	108	77	87.33333333	67												108.51	11	122	0
19	1	17	37	1	1	3	3	510	240	90	0.524424	-11.825717	0.51	1.158	11.825717	10	-8.759974	2	1	55.55	6	0	0	0.16	0	40	4	26.1627907	17	96	108	77	87.33333333	67												108.51	81	88	0
19	1	5	12	1	1	3	1	186	234	0	1.298846	26.779038	0.186	0.924	26.779038	3	35.409219	2	1	55.55	2	0	0	0.16	0	40	4	26.1627907	17	96	108	77	87.33333333	67												108.51	56	116	0
19	1	7	2	1	1	3	3	312	222	90	1.525843	-28.752698	0.312	0.72	28.752698	1	-33.167349	2	1	55.55	3	0	0	0.16	0	40	4	26.1627907	17	96	108	77	87.33333333	67												108.51	2	121	0
19	1	6	16	1	1	3	1	198	210	0	1.239037	11.357415	0.198	0.846	11.357415	4	14.263476	2	1	55.55	2	0	0	0.16	0	39	5	26.1627907	17	96	108	77	87.33333333	67												108.51	104	116	0
19	1	13	44	0	1	3	4	366	258	135	1.137129	-12.30262	0.366	1.002	12.30262	11	-11.971765	2	1	55.55	5	0	0	0.16	0	36	8	26.1627907	17	96	108	77	87.33333333	67												108.51	44	111	0
19	1	1	39	1	1	3	3	252	348	90	0.544999	1.07755	0.252	1.164	1.07755	10	1.423648	2	1	55.55	1	0	0	0.16	0	37	7	26.1627907	17	96	108	77	87.33333333	67												108.51	39	104	0
19	1	10	18	1	1	3	2	252	228	45	1.62842	-22.428122	0.252	0.996	22.428122	5	-17.174984	2	1	55.55	4	0	0	0.16	0	41	3	26.1627907	17	96	108	77	87.33333333	67												108.51	18	122	0
19	1	7	35	1	1	3	3	324	312	90	0.311057	-13.269199	0.324	1.062	13.269199	9	-16.24226	2	1	55.55	3	0	0	0.16	0	40	4	26.1627907	17	96	108	77	87.33333333	67												108.51	35	121	0
19	1	5	29	1	1	3	2	258	288	45	0.941991	-11.137629	0.258	0.828	11.137629	8	-5.191278	2	1	55.55	2	0	0	0.16	0	40	4	26.1627907	17	96	108	77	87.33333333	67												108.51	73	116	0
19	1	18	31	1	1	3	4	324	192	135	0.341504	-7.619281	0.324	0.984	7.619281	8	-12.719673	2	1	55.55	6	0	0	0.16	0	37	7	26.1627907	17	96	108	77	87.33333333	67												108.51	119	88	0
19	1	15	8	1	1	3	2	246	342	45	0.444857	-9.017477	0.246	1.11	9.017477	2	-11.378333	2	1	55.55	5	0	0	0.16	0	41	3	26.1627907	17	96	108	77	87.33333333	67												108.51	96	111	0
19	1	10	38	1	1	3	2	372	174	45	0.964726	-15.656539	0.372	1.074	15.656539	10	-20.262383	2	1	55.55	4	0	0	0.16	0	41	3	26.1627907	17	96	108	77	87.33333333	67												108.51	38	122	0
19	1	4	42	1	1	3	1	288	312	0	0.364911	-0.77205	0.288	0.96	0.77205	11	-3.15352	2	1	55.55	2	0	0	0.16	0	37	7	26.1627907	17	96	108	77	87.33333333	67												108.51	42	116	0
19	1	3	42	1	1	3	3	456	258	90	0.292185	-1.382903	0.456	1.044	1.382903	11	0.641437	2	1	55.55	1	0	0	0.16	0	33	11	26.1627907	17	96	108	77	87.33333333	67												108.51	130	104	0
19	1	7	28	1	1	3	3	612	234	90	0.742637	-6.043728	0.612	1.272	6.043728	7	-11.527422	2	1	55.55	3	0	0	0.16	0	40	4	26.1627907	17	96	108	77	87.33333333	67												108.51	28	121	0
19	1	1	28	1	1	3	2	306	276	45	0.460271	1.920658	0.306	1.02	1.920658	7	5.528289	2	1	55.55	1	0	0	0.16	0	37	7	26.1627907	17	96	108	77	87.33333333	67												108.51	28	104	0
19	1	2	39	1	1	3	2	258	324	45	0.987797	-1.179963	0.258	1.044	1.179963	10	3.1816	2	1	55.55	1	0	0	0.16	0	34	10	26.1627907	17	96	108	77	87.33333333	67												108.51	83	104	0
19	1	15	32	1	1	3	3	258	354	90	0.481953	-7.146755	0.258	0.978	7.146755	8	-18.559953	2	1	55.55	5	0	0	0.16	0	41	3	26.1627907	17	96	108	77	87.33333333	67												108.51	120	111	0
19	1	3	31	0	1	3	3	744	204	90	0.307715	9.68	0.744	1.464	9.68	8	1.951546	2	1	55.55	1	0	0	0.16	0	33	11	26.1627907	17	96	108	77	87.33333333	67												108.51	119	104	0
19	1	12	5	1	1	3	4	318	306	135	0.528794	-11.154919	0.318	1.074	11.154919	2	-11.07853	2	1	55.55	4	0	0	0.16	0	43	1	26.1627907	17	96	108	77	87.33333333	67												108.51	93	122	0
19	1	9	35	1	1	3	3	318	294	90	0.632162	-6.63951	0.318	0.996	6.63951	9	-1.269017	2	1	55.55	3	0	0	0.16	0	41	3	26.1627907	17	96	108	77	87.33333333	67												108.51	123	121	0
19	1	7	20	1	1	3	1	222	312	0	0.714045	2.405554	0.222	0.93	2.405554	5	6.971767	2	1	55.55	3	0	0	0.16	0	40	4	26.1627907	17	96	108	77	87.33333333	67												108.51	20	121	0
19	1	18	42	1	1	3	1	366	156	0	1.052354	-10.418882	0.366	0.948	10.418882	11	-0.857431	2	1	55.55	6	0	0	0.16	0	37	7	26.1627907	17	96	108	77	87.33333333	67												108.51	130	88	0
19	1	4	40	1	1	3	2	588	222	45	1.242691	-6.448621	0.588	1.158	6.448621	10	-7.391127	2	1	55.55	2	0	0	0.16	0	37	7	26.1627907	17	96	108	77	87.33333333	67												108.51	40	116	0
19	1	2	19	1	1	3	2	372	288	45	0.984506	-0.050185	0.372	0.96	0.050185	5	2.424624	2	1	55.55	1	0	0	0.16	0	34	10	26.1627907	17	96	108	77	87.33333333	67												108.51	63	104	0
19	1	15	16	1	1	3	1	204	294	0	0.371073	-5.005191	0.204	1.038	5.005191	4	3.433191	2	1	55.55	5	0	0	0.16	0	41	3	26.1627907	17	96	108	77	87.33333333	67												108.51	104	111	0
19	1	18	22	0	1	3	4	582	210	135	1.565939	-14.595381	0.582	1.17	14.595381	6	-19.677702	2	1	55.55	6	0	0	0.16	0	37	7	26.1627907	17	96	108	77	87.33333333	67												108.51	110	88	0
19	1	2	23	1	1	3	4	354	366	135	0.335328	-7.835966	0.354	1.212	7.835966	6	-14.494584	2	1	55.55	1	0	0	0.16	0	34	10	26.1627907	17	96	108	77	87.33333333	67												108.51	67	104	0
19	1	6	12	0	1	3	4	318	228	135	0.976499	-22.064326	0.318	0.894	22.064326	3	-8.969121	2	1	55.55	2	0	0	0.16	0	39	5	26.1627907	17	96	108	77	87.33333333	67												108.51	100	116	0
19	1	1	14	1	1	3	4	258	312	135	0.880409	13.633756	0.258	0.93	13.633756	4	10.474323	2	1	55.55	1	0	0	0.16	0	37	7	26.1627907	17	96	108	77	87.33333333	67												108.51	14	104	0
19	1	17	33	1	1	3	4	492	210	135	0.572023	-7.116014	0.492	1.158	7.116014	9	-13.604629	2	1	55.55	6	0	0	0.16	0	40	4	26.1627907	17	96	108	77	87.33333333	67												108.51	77	88	0
19	1	13	39	1	1	3	2	258	330	45	1.478815	1.558217	0.258	0.912	1.558217	10	4.438896	2	1	55.55	5	0	0	0.16	0	36	8	26.1627907	17	96	108	77	87.33333333	67												108.51	39	111	0
19	1	16	30	0	1	3	2	798	210	45	2.145167	-24.803369	0.798	1.608	24.803369	8	-15.352585	2	1	55.55	6	0	0	0.16	0	11	33	26.1627907	17	96	108	77	87.33333333	67												108.51	30	88	0
19	1	1	13	1	1	3	3	288	258	90	0.318973	-2.373482	0.288	0.882	2.373482	4	-4.074926	2	1	55.55	1	0	0	0.16	0	37	7	26.1627907	17	96	108	77	87.33333333	67												108.51	13	104	0
19	1	6	23	1	1	3	3	258	240	90	0.068146	-6.198902	0.258	0.834	6.198902	6	-4.81061	2	1	55.55	2	0	0	0.16	0	39	5	26.1627907	17	96	108	77	87.33333333	67												108.51	111	116	0
19	1	8	44	1	1	3	4	264	234	135	0.236947	-3.03312	0.264	0.888	3.03312	11	-8.007865	2	1	55.55	3	0	0	0.16	0	40	4	26.1627907	17	96	108	77	87.33333333	67												108.51	88	121	0
19	1	5	14	1	1	3	3	288	234	90	0.546931	-2.068424	0.288	0.84	2.068424	4	2.265816	2	1	55.55	2	0	0	0.16	0	40	4	26.1627907	17	96	108	77	87.33333333	67												108.51	58	116	0
19	1	18	41	1	1	3	4	360	270	135	0.461053	-3.896984	0.36	0.96	3.896984	11	-3.009012	2	1	55.55	6	0	0	0.16	0	37	7	26.1627907	17	96	108	77	87.33333333	67												108.51	129	88	0
19	1	14	30	1	1	3	1	258	384	0	1.115	-2.586735	0.258	0.894	2.586735	8	2.932943	2	1	55.55	5	0	0	0.16	0	34	10	26.1627907	17	96	108	77	87.33333333	67												108.51	74	111	0
19	1	1	26	1	1	3	3	300	372	90	0.36161	2.509236	0.3	1.074	2.509236	7	9.241291	2	1	55.55	1	0	0	0.16	0	37	7	26.1627907	17	96	108	77	87.33333333	67												108.51	26	104	0
19	1	6	6	1	1	3	3	222	252	90	0.270315	0.958451	0.222	0.96	0.958451	2	1.910141	2	1	55.55	2	0	0	0.16	0	39	5	26.1627907	17	96	108	77	87.33333333	67												108.51	94	116	0
19	1	9	22	1	1	3	1	330	270	0	0.383624	-1.103652	0.33	1.02	1.103652	6	1.723041	2	1	55.55	3	0	0	0.16	0	41	3	26.1627907	17	96	108	77	87.33333333	67												108.51	110	121	0
19	1	2	35	1	1	3	2	234	300	45	0.23681	-5.218429	0.234	1.026	5.218429	9	4.205967	2	1	55.55	1	0	0	0.16	0	34	10	26.1627907	17	96	108	77	87.33333333	67												108.51	79	104	0
19	1	6	38	1	1	3	2	240	234	45	1.09814	-9.661442	0.24	0.828	9.661442	10	-3.467661	2	1	55.55	2	0	0	0.16	0	39	5	26.1627907	17	96	108	77	87.33333333	67												108.51	126	116	0
19	1	15	39	1	1	3	4	336	240	135	0.658075	-11.165195	0.336	1.032	11.165195	10	-13.712188	2	1	55.55	5	0	0	0.16	0	41	3	26.1627907	17	96	108	77	87.33333333	67												108.51	127	111	0
19	1	17	20	1	1	3	3	348	234	90	1.074931	-13.494984	0.348	1.05	13.494984	5	-15.680352	2	1	55.55	6	0	0	0.16	0	40	4	26.1627907	17	96	108	77	87.33333333	67												108.51	64	88	0
19	1	15	36	1	1	3	4	324	306	135	0.875949	-9.962413	0.324	1.176	9.962413	9	-12.119313	2	1	55.55	5	0	0	0.16	0	41	3	26.1627907	17	96	108	77	87.33333333	67												108.51	124	111	0
19	1	10	43	0	1	3	4	324	312	135	1.387708	-1.081122	0.324	1.062	1.081122	11	-12.752838	2	1	55.55	4	0	0	0.16	0	41	3	26.1627907	17	96	108	77	87.33333333	67												108.51	43	122	0
19	1	4	16	1	1	3	1	222	192	0	1.490724	21.234525	0.222	0.942	21.234525	4	24.6507	2	1	55.55	2	0	0	0.16	0	37	7	26.1627907	17	96	108	77	87.33333333	67												108.51	16	116	0
19	1	3	1	1	1	3	1	282	216	0	1.073527	9.132486	0.282	0.96	9.132486	1	8.152033	2	1	55.55	1	0	0	0.16	0	33	11	26.1627907	17	96	108	77	87.33333333	67												108.51	89	104	0
19	1	18	43	1	1	3	2	348	246	45	0.538963	-6.976868	0.348	0.972	6.976868	11	-5.357867	2	1	55.55	6	0	0	0.16	0	37	7	26.1627907	17	96	108	77	87.33333333	67												108.51	131	88	0
19	1	15	29	1	1	3	2	252	348	45	0.994548	-10.721393	0.252	0.912	10.721393	8	-4.68057	2	1	55.55	5	0	0	0.16	0	41	3	26.1627907	17	96	108	77	87.33333333	67												108.51	117	111	0
19	1	6	29	1	1	3	1	288	258	0	0.427494	6.875029	0.288	0.96	6.875029	8	7.53244	2	1	55.55	2	0	0	0.16	0	39	5	26.1627907	17	96	108	77	87.33333333	67												108.51	117	116	0
19	1	2	1	1	1	3	3	378	168	90	1.172196	-4.093183	0.378	1.05	4.093183	1	-7.195331	2	1	55.55	1	0	0	0.16	0	34	10	26.1627907	17	96	108	77	87.33333333	67												108.51	45	104	0
19	1	11	37	1	1	3	3	204	264	90	2.275933	37.515215	0.204	1.14	37.515215	10	35.658903	2	1	55.55	4	0	0	0.16	0	38	6	26.1627907	17	96	108	77	87.33333333	67												108.51	81	122	0
19	1	12	31	1	1	3	4	324	324	135	1.234574	-10.135696	0.324	1.128	10.135696	8	-16.382762	2	1	55.55	4	0	0	0.16	0	43	1	26.1627907	17	96	108	77	87.33333333	67												108.51	119	122	0
19	1	15	30	1	1	3	4	384	156	135	0.769199	-13.498588	0.384	0.942	13.498588	8	-15.869515	2	1	55.55	5	0	0	0.16	0	41	3	26.1627907	17	96	108	77	87.33333333	67												108.51	118	111	0
19	1	10	35	1	1	3	4	372	276	135	0.897525	-2.110737	0.372	1.176	2.110737	9	-3.896933	2	1	55.55	4	0	0	0.16	0	41	3	26.1627907	17	96	108	77	87.33333333	67												108.51	35	122	0
19	1	11	44	0	1	3	4	348	210	135	0.883	-26.021817	0.348	0.99	26.021817	11	-18.064285	2	1	55.55	4	0	0	0.16	0	38	6	26.1627907	17	96	108	77	87.33333333	67												108.51	88	122	0
19	1	15	38	1	1	3	3	408	252	90	0.468243	-5.822063	0.408	1.14	5.822063	10	-2.287671	2	1	55.55	5	0	0	0.16	0	41	3	26.1627907	17	96	108	77	87.33333333	67												108.51	126	111	0
19	1	17	19	1	1	3	4	348	252	135	0.576938	1.184112	0.348	1.038	1.184112	5	4.406617	2	1	55.55	6	0	0	0.16	0	40	4	26.1627907	17	96	108	77	87.33333333	67												108.51	63	88	0
19	1	5	3	1	1	3	2	240	258	45	0.769649	-12.557469	0.24	0.816	12.557469	1	-11.234178	2	1	55.55	2	0	0	0.16	0	40	4	26.1627907	17	96	108	77	87.33333333	67												108.51	47	116	0
19	1	3	4	1	1	3	3	504	216	90	1.255333	13.085494	0.504	1.356	13.085494	1	22.782268	2	1	55.55	1	0	0	0.16	0	33	11	26.1627907	17	96	108	77	87.33333333	67												108.51	92	104	0
19	1	12	24	1	1	3	3	264	282	90	0.312672	-4.14117	0.264	0.966	4.14117	6	-4.766936	2	1	55.55	4	0	0	0.16	0	43	1	26.1627907	17	96	108	77	87.33333333	67												108.51	112	122	0
19	1	7	22	1	1	3	1	222	228	0	0.614619	-1.805603	0.222	0.93	1.805603	6	4.711446	2	1	55.55	3	0	0	0.16	0	40	4	26.1627907	17	96	108	77	87.33333333	67												108.51	22	121	0
19	1	1	25	1	1	3	4	372	174	135	1.148948	-3.805888	0.372	1.164	3.805888	7	-6.977766	2	1	55.55	1	0	0	0.16	0	37	7	26.1627907	17	96	108	77	87.33333333	67												108.51	25	104	0
19	1	10	12	1	1	3	2	270	240	45	1.037027	-14.624718	0.27	1.032	14.624718	3	-16.00508	2	1	55.55	4	0	0	0.16	0	41	3	26.1627907	17	96	108	77	87.33333333	67												108.51	12	122	0
19	1	17	27	1	1	3	4	486	240	135	1.017757	-16.554074	0.486	1.284	16.554074	7	-23.649695	2	1	55.55	6	0	0	0.16	0	40	4	26.1627907	17	96	108	77	87.33333333	67												108.51	71	88	0
19	1	14	20	1	1	3	1	522	258	0	1.376184	-15.525628	0.522	1.386	15.525628	5	-15.242302	2	1	55.55	5	0	0	0.16	0	34	10	26.1627907	17	96	108	77	87.33333333	67												108.51	64	111	0
19	1	18	21	0	1	3	3	672	198	90	1.749927	-38.948307	0.672	1.47	38.948307	6	-97.035481	2	1	55.55	6	0	0	0.16	0	37	7	26.1627907	17	96	108	77	87.33333333	67												108.51	109	88	0
19	1	15	1	1	1	3	4	438	150	135	1.862382	-18.122852	0.438	1.056	18.122852	1	-9.103805	2	1	55.55	5	0	0	0.16	0	41	3	26.1627907	17	96	108	77	87.33333333	67												108.51	89	111	0
19	1	18	4	1	1	3	1	564	240	0	1.026741	-16.597782	0.564	1.248	16.597782	1	-13.23606	2	1	55.55	6	0	0	0.16	0	37	7	26.1627907	17	96	108	77	87.33333333	67												108.51	92	88	0
19	1	5	42	1	1	3	3	456	294	90	0.291417	-4.055806	0.456	1.176	4.055806	11	-3.72612	2	1	55.55	2	0	0	0.16	0	40	4	26.1627907	17	96	108	77	87.33333333	67												108.51	86	116	0
19	1	17	9	1	1	3	4	780	192	135	1.564559	-26.480073	0.78	1.434	26.480073	3	-23.185663	2	1	55.55	6	0	0	0.16	0	40	4	26.1627907	17	96	108	77	87.33333333	67												108.51	53	88	0
19	1	13	11	1	1	3	3	324	240	90	1.438554	-17.929875	0.324	1.098	17.929875	3	-21.292734	2	1	55.55	5	0	0	0.16	0	36	8	26.1627907	17	96	108	77	87.33333333	67												108.51	11	111	0
19	1	5	4	1	1	3	1	240	258	0	0.395313	-1.507692	0.24	0.804	1.507692	1	1.852645	2	1	55.55	2	0	0	0.16	0	40	4	26.1627907	17	96	108	77	87.33333333	67												108.51	48	116	0
19	1	9	38	1	1	3	1	222	264	0	0.434793	9.978219	0.222	0.876	9.978219	10	11.961097	2	1	55.55	3	0	0	0.16	0	41	3	26.1627907	17	96	108	77	87.33333333	67												108.51	126	121	0
19	1	1	16	1	1	3	1	240	198	0	1.376995	24.273569	0.24	0.918	24.273569	4	25.907374	2	1	55.55	1	0	0	0.16	0	37	7	26.1627907	17	96	108	77	87.33333333	67												108.51	16	104	0
19	1	16	22	0	1	3	1	648	138	0	2.235732	-39.782452	0.648	1.152	39.782452	6	11.340128	2	1	55.55	6	0	0	0.16	0	11	33	26.1627907	17	96	108	77	87.33333333	67												108.51	22	88	0
19	1	11	6	1	1	3	4	222	234	135	0.417647	-1.811243	0.222	0.846	1.811243	2	-5.977296	2	1	55.55	4	0	0	0.16	0	38	6	26.1627907	17	96	108	77	87.33333333	67												108.51	50	122	0
19	1	8	39	1	1	3	2	246	324	45	0.557613	-13.211735	0.246	0.93	13.211735	10	-13.439939	2	1	55.55	3	0	0	0.16	0	40	4	26.1627907	17	96	108	77	87.33333333	67												108.51	83	121	0
19	1	5	6	1	1	3	2	258	258	45	0.73183	-3.26683	0.258	0.834	3.26683	2	-2.242844	2	1	55.55	2	0	0	0.16	0	40	4	26.1627907	17	96	108	77	87.33333333	67												108.51	50	116	0
19	1	9	23	1	1	3	3	354	294	90	0.665994	-13.183335	0.354	1.11	13.183335	6	-15.039647	2	1	55.55	3	0	0	0.16	0	41	3	26.1627907	17	96	108	77	87.33333333	67												108.51	111	121	0
19	1	5	21	1	1	3	4	324	288	135	0.738292	-1.366644	0.324	0.996	1.366644	6	-6.610171	2	1	55.55	2	0	0	0.16	0	40	4	26.1627907	17	96	108	77	87.33333333	67												108.51	65	116	0
19	1	4	41	1	1	3	3	324	258	90	0.253865	-2.85269	0.324	0.984	2.85269	11	-8.070807	2	1	55.55	2	0	0	0.16	0	37	7	26.1627907	17	96	108	77	87.33333333	67												108.51	41	116	0
19	1	5	20	1	1	3	3	306	264	90	0.314774	-6.880798	0.306	0.942	6.880798	5	-6.83515	2	1	55.55	2	0	0	0.16	0	40	4	26.1627907	17	96	108	77	87.33333333	67												108.51	64	116	0
19	1	2	34	1	1	3	3	372	240	90	0.362664	-1.28024	0.372	1.032	1.28024	9	0.778914	2	1	55.55	1	0	0	0.16	0	34	10	26.1627907	17	96	108	77	87.33333333	67												108.51	78	104	0
19	1	16	1	1	1	3	1	318	180	0	3.070003	-43.266642	0.318	1.338	43.266642	1	-44.044155	2	1	55.55	6	0	0	0.16	0	11	33	26.1627907	17	96	108	77	87.33333333	67												108.51	1	88	0
19	1	17	44	1	1	3	1	288	306	0	0.471777	-11.830235	0.288	0.996	11.830235	11	-3.623717	2	1	55.55	6	0	0	0.16	0	40	4	26.1627907	17	96	108	77	87.33333333	67												108.51	88	88	0
19	1	12	10	1	1	3	3	306	240	90	1.214191	-15.943426	0.306	1.146	15.943426	3	-16.947982	2	1	55.55	4	0	0	0.16	0	43	1	26.1627907	17	96	108	77	87.33333333	67												108.51	98	122	0
19	1	7	44	1	1	3	1	240	234	0	0.554233	7.849787	0.24	0.846	7.849787	11	14.215457	2	1	55.55	3	0	0	0.16	0	40	4	26.1627907	17	96	108	77	87.33333333	67												108.51	44	121	0
[truncated: 107,033 more rows]
[truncated: 4 more columns]
